# Supplementary material for: Integrative Genomic and Transcriptomic Analysis Identified Candidate Genes Implicated in the Pathogenesis of Hepatosplenic T-Cell Lymphoma
Source: PLoS One. 2014 Jul 24;9(7):e102977. doi: 10.1371/journal.pone.0102977 (PMC4109958; doi:10.1371/journal.pone.0102977)
Supplement: Table S1 — List of FISH probes. (XLSX) [file pone.0102977.s007.xlsx]

## Sheet: Table S1
Table S1. List of BAC probes applied for FISH
Cytoband	Probe ID*	Genomic localization
7p21.3	RP11-99J06	11096417-11271219
7p21.3	RP11-735O20	12638079-12786489
7p21.1	RP13-11C11	50441153-50626988
7p21.1	RP11-807G04	51351250-51574822
7q11.23	RP11-450O3	72436769-72630256
7q11.23	RP11-812L15	75373979-75522410
7q21.12	RP11-513N08	87315427-87489385
7q31.2	RP11-514N09	117185698-117372401
7q31.33	RP11-379L24	124173267-124346527
7q31.33	RP11-16K22	126529561-126677806
7q34	RP11-269N18	138269766-138442328
7q34	RP5-894A10	141332255-141445357
7q36.1	RP4-548K24	150539825-150662642
7q36.2	RP11-135F23	153468700-153617119
	*probes labeled with SG-dUTP and SO-dUTP are shown in green and red, respectively
