# Supplementary material for: Integrative Genomic and Transcriptomic Analysis Identified Candidate Genes Implicated in the Pathogenesis of Hepatosplenic T-Cell Lymphoma
Source: PLoS One. 2014 Jul 24;9(7):e102977. doi: 10.1371/journal.pone.0102977 (PMC4109958; doi:10.1371/journal.pone.0102977)
Supplement: Table S2 — List of primers used for sequencing and QRT-PCR. (XLSX) [file pone.0102977.s008.xlsx]

## Sheet: Table S2
List of primers used for sequencing and QRT-PCR
Sequencing
Sequence Name	Sequence
PHF14F1	TNK1seqF
PHF14R1	GGTCCACCAATCCTGCTTT
PHF14Fs1	TGCAGCCTCTCCCTAAGTCT
PHF14Rs1	GCTTTCCCGCAGGACTCT
PHF14F2	ATTCCTTGTGCGAGGTCATC
PHF14R2	TGCTTTCACTTAAAATTGGCATT
PHF14Fs2	CTCTCCCCTGTGTTTGGTGT
PHF14Rs2	AACTCCAGAAAGCTGGGAAA
PHF14F3	TTGGTGGTTTCATTTGTGTCA
PHF14R3	ATTCATCCCACAGCCGTCTA
PHF14Fs3	TTCATTTGTGTCAGCGTTGT
PHF14Rs3	GGATTTCAAGGAAGCCACTT
PHF14F4	AATGGAAAATGGGGCATACA
PHF14R4	TCAACCGAAACACCATGAAA
PHF14Fs4	TTGGAAATGCATATAATAATGTTTAAG
PHF14Rs4	AGCCACAGTCAGCCATTTCT
PHF14F5	TGGTGTTTCATATCTTTTTCCTCA
PHF14R5	ACAGGGAAGTCAAAGGCAGA
PHF14Fs5	TGTGACTTTAACAAAATAAACCCTATT
PHF14Rs5	GGCAGACACATTATAAAGCAAACA
PHF14F6	TTGAGATGGCAAGCGTTTTA
PHF14R6	AAGCATTTCTGCAGTCAACA
PHF14Fs6	TGTTTGTTTTGTGTGTGGGAAT
PHF14Rs6	CCTTTCTCTTTCAAGCAATCAAA
PHF14F7	GGACACTTTGTATGAGAATGCAG
PHF14R7	AAAACTGACAAAACTCATAGGCATT
PHF14Fs7	CTGGAAATAAGTTTGCTTTGAGAA
PHF14Rs7	TTGGCAAGAACTTTAAGAATAAATG
PHF14F8	GGAAGTAATATTCTTTTGTGTTAGGTC
PHF14R8	CATGTCACTGGAAGCCACAC
PHF14Fs8	CCACACGAGACGTAAAATCC
PHF14Rs8	TGACTCTTGGGAGTACAAATGTT
PHF14F9	TGTGAACATGGGAATAAAAATCA
PHF14R9	TGATATATGCAGCATGGCTAAT
PHF14Fs9	CATGGGAATAAAAATCAATGTAAAA
PHF14Rs9	AAATTGTTCTCAGTGAAAATGTGC
PHF14F10	TGATCATCTTTATAGCTAGTTTCTTCC
PHF14R10	AAGAAATGCCATACATTCACAAAA
PHF14Fs10	TTTCTTCCTATGTCAGTTTTTACTTCC
PHF14Rs10	TGCCATACATTCACAAAAGAAATC
PHF14F11	CTCCAGCCTGGTGACAGAGT
PHF14R11	AGGCCCTGATCAAACAGAAT
PHF14Fs11	CAGCCTGGTGACAGAGTGAG
PHF14Rs11	TGAAAATCATATAGGGAGCAAGAA
PHF14F12	TGGCTTGAGTGGCAATTAGA
PHF14R12	TTCTGGTATGGACATAATTCATTCTC
PHF14Fs12	TTTGCAGGATCTTCTTTCTAATAAGT
PHF14Rs12	GCTTGAGTGGCAATTAGAGG
PHF14F13	TGAAAGAAATTGTCTATCTCAACAGAA
PHF14R13	AAAATGTGCCAAATACTTTATTATGA
PHF14Fs13	TCAAGATGAAATTTTGTAAGTTGAAA
PHF14F14	TGTACCCTATAATCACATTACCTGTGT
PHF14R14	TTTGCCCTGTGTCTTTCTCA
PHF14Rs14	GCCCTGTGTCTTTCTCACTCTC
PHF14Fs14	GCCAGAAGATAATAATAAATGCATGA
PHF14F15/16	CCTAAGCAATAACATTTAACAGAGGA
PHF14R15/16	GAAAGGTCTTATCCTGCAATTGTT
PHF14Fs15/16	AAGCAATAACATTTAACAGAGGAAAT
PHF14Rs15/16	AAGGTCTTATCCTGCAATTGTTT
PHF14F17	TGTTTCATAAGACATAGTGCAGAGC
PHF14R17	GGCAACTTTTTGCAGTGACA
PHF14Fs17	TGCAGAGCTGCTATGATCTTT
PHF14Rs17	TGTACTCTATCGAGAGTTTAATCCACA
PHF14002F1	GACTCTTGGGAGTACAAATGTTCA
PHF14002R1	CGTCACATGTCACTGGAAGC
PHF14002Fs1	TTTTCTGTGCTTTCTTTGTATAGGA
PHF14002Rs1	TCACTGGAAGCCACACGAG
PHF14002F10	AATGATCTTGTGAGCCAAGGA
PHF14002R10	TGGTTAAAATGTTGGTTCTTCA
PHF14002Fs10	TTTTTGTCTTTTCATGAAGTAGATGG
PHF14002Rs10	ATCAAACGGAAGGACACCAA
PHF14002F11	CAGATGCAGTTAAAATCTGTCAAG
PHF14002R11	GAATGACTTTATTGAGAACATTTTGC
PHF14002Fs11	CAGATGCAGTTAAAATCTGTCAAG
PHF14002Rs11	AATGACTTTATTGAGAACATTTTGC
PHF14201F18	CAGATGCAGTTAAAATCTGTCAAG
PHF14201R18	GCTCCTATTTCATTTTGAATGACT
PHF14201Fs18	TCTGTCAAGTATAGCTGATAAATGCTC
PHF14201Rs18	TCATTTTGAATGACTTTATTGAGAACA
PHF14202F2	CATCTTTATGTTCTCTTAGCACCA
PHF14202R2	GCTTTCACTTAAAATTGGCATT
PHF14202Fs2	CCACAACTCTCCCCTGTGTT
PHF14202Rs2	AACTCCAGAAAGCTGGGAAA
PHF14203F12	TGGCTTGAGTGGCAATTAGA
PHF14203R12	TTCTGGTATGGACATAATTCATTCTC
PHF14203Fs12	GGAAAATGTTGCTTTTATTTCTTTC
PHF14203Rs12	TTTGCAGGATCTTCTTTCTAATAAGT
PHF14203F13	GGAAAATGTTGCTTTTATTTCTTTC
PHF14203R13	TTTGCAGGATCTTCTTTCTAATAAGT
PHF14203Fs13	TGATGTGTGCGTTTTTAATTTT
PHF14203Rs13	TCACAAACAGAAGGTAGTTTATTTCC
PHF14204F2	CTCTCCCCTGTGTTTGGTGT
PHF14204R2	TGCTTTCACTTAAAATTGGCATT
PHF14204Fs2	CCCCTGTGTTTGGTGTGATT
PHF14204Rs2	TCCAGAAAGCTGGGAAAGG
PHF14Rs13	TGCTGAAACTAAGAGTAAATCAATTC
PHF14203Fs12	GGAAAATGTTGCTTTTATTTCTTTC
PHF14203Rs12	TTTGCAGGATCTTCTTTCTAATAAGT
PHF14F11	CAGCCTGGTGACAGAGTGAG
PHF14R11	TTAGGCCCTGATCAAACAGAA
PHF14Fs11	ACTCCAGCCTGGTGACAGA
PHF14Rs11	TCATTATCCCAAAGGATTAGGC
PHF14Rs15	TGAGGGAAACAATTTTAAGCAA
PHF14/001/3F1	TCAGCGTTGTGTGTGTGTGT
PHF14/001/3R1	TCGTCGAAGGTTCCATTTTT
PHF14/001/3F2	CACACCAGCCACAAGTCCT
PHF14/001/3R2	AGAATTCCCTTTTCCCCAGA
PHF14/001/13F	CAGATCCAAGCTATTTTTAACATTCTC
PHF14/001/13R	TGGACAGAATTCATGCCTTAAA
PHF14/203R13	AGAACAAAGTAATTTTCCAATTTTCTA
PHF14/001/11F2	AAAACCTGAATGGAAAACTTCG
PHF14/001/11R2	TGAAGGAGACAGCAATTGGA
PHF14/001/11F1	CAGCCTGGTGACAGAGTGAG
PHF14/001/11R2	GCCCTGTGATTCTGCCTAGT
PHF14/11F1	TGAAGTTTACTAATTTGGCTTACTTTG
PHF14/11R1	TGAAGGAGACAGCAATTGGA
PHF14/001/ex3-F	GGATTTCAAGGAAGCCACTT
PHF14/001/ex3-R	TTCATTTGTGTCAGCGTTGT
PHF14/ex3/F	AGAAGAAGAAAATGGAGAAAGACCT
PHF14/ex3/R	TGTAGCGGTTGTCGTAGTGG
PHF14/ex3-4F	CTGATGATGAGGAACTGACCA
PHF14/ex3-4R	TCAAGAATCAGCGAGTCCTCATTA
PHF14/ex5-6F	AGCTGTGAACTGTGTCCTA
PHF14/ex5-6R	AGGCTACTCCAGGAACAT
PHF14/ex8-9F	GCAAGAGAGAGAGAAGCAAC
PHF14/ex8-9R	GTTCTGCTTTGGCACGAT
PHF14/ex15-16F	ACGATCAAGGAGGCAGATTA
PHF14/ex15-16R	TCCTCTGGTTCTCGTGTTT
PHF14/Fs3-1	GCGTTGTGTGTGTGTGTGTG
PHF14/Rs3-2	CCTTTTCCCCAGACAGACAG
PHF14-11-1 R	AGGCCCTGATCAAACAGAAT
PHF14-ex3-1	TCACTACAGGAACCTTCTCCACT
PHF14-ex3-2	AAAGAAGGAAGAAGAAGAAAATGG
PHF14-ex3-3	TGTAGCGGTTGTCGTAGTGG
PHF14-ex3-4	CCCTTCTGTTCCCACTACGA
PHF14-ex3-5	GTCTTCATCACTCCCGCTTC
PHF14-ex3-6	GACAATGAGGATGATGAAGATGA
QRT-PCR
Sequence Name	Sequence
chn2-F	TCA CAG ATC TCC TCC CTG GT
chn2-R	CCC CCA CAT GAA ATT GGC AC
ITGAD-F	TCA TCA TGG GCA GCT CTG TG
ITGAD-R	AGC TGA AAT CGT CCC CAC TG
PEG10_F	GGA CCC CAT CCT TCC TGT CT
PEG10_R	TCC CAG CTG TAG CTT CAC TTC
PPP1R9A-F	GCG AGG TTG CCC AGT TGA TA
PPP1R9A-R	TGC AGT TGC CAG ACA TTC CT
KIR3DL2-F	CAC CAT GTC GCT CAC GGT C
KIR3DL2-R	AGA GCC ACG TGT CCT CCT C
PRDM16-F	CTG GGC CAA GAG GAA GAT GG
PRDM16-R	TTG TGA TGC AGC CTT CCT GG
NFATC2_F	ACG AGC TTG ACT TCT CCA TCC
NFATC2_R	GCT TGA GGC CAT AGT CCA GG
CAMK4_F	CCC CAG ATG CAC CAC TCA AA
CAMK4_R	CAC ATG TCC ACC TCA GGT CC
HPRT1_F	TGA CCA GTC AAC AGG GGA CA
HPRT1_R	TGC CTG ACC AAG GAA AGC AA
