# Supplementary material for: Integrative Genomic and Transcriptomic Analysis Identified Candidate Genes Implicated in the Pathogenesis of Hepatosplenic T-Cell Lymphoma
Source: PLoS One. 2014 Jul 24;9(7):e102977. doi: 10.1371/journal.pone.0102977 (PMC4109958; doi:10.1371/journal.pone.0102977)
Supplement: Table S3 — List of cases included in the expression microarray analysis. (XLSX) [file pone.0102977.s009.xlsx]

## Sheet: Table S3
name	GEO/ArrayExpress accession	Microarray_Lab	Pubmed_ID	type	Subtype	sorted?
hyb5193	NA	E	present study	normal spleen	NA	no
hyb5192	NA	E	present study	normal spleen	NA	no
hyb5191	NA	E	present study	normal spleen	NA	no
GSM628041	GSM628041	E	present study	normal spleen	NA	no
GSM628048	GSM628048	E	present study	normal spleen	NA	no
GSM628049	GSM628049	E	present study	normal spleen	NA	no
GSM628050	GSM628050	E	present study	normal spleen	NA	no
GSM628051	GSM628051	E	present study	normal spleen	NA	no
GSM628052	GSM628052	E	present study	normal spleen	NA	no
GSM472053	GSM472053	C	19965671	AITCL	NA	NA
GSM472076	GSM472076	C	19965671	AITCL	NA	NA
GSM472077	GSM472077	C	19965671	AITCL	NA	NA
GSM472080	GSM472080	C	19965671	AITCL	NA	NA
GSM472081	GSM472081	C	19965671	AITCL	NA	NA
GSM472082	GSM472082	C	19965671	AITCL	NA	NA
GSM472083	GSM472083	C	19965671	AITCL	NA	NA
GSM472085	GSM472085	C	19965671	AITCL	NA	NA
GSM472086	GSM472086	C	19965671	AITCL	NA	NA
GSM472129	GSM472129	C	19965671	AITCL	NA	NA
GSM472132	GSM472132	C	19965671	AITCL	NA	NA
GSM472140	GSM472140	C	19965671	AITCL	NA	NA
GSM472145	GSM472145	C	19965671	AITCL	NA	NA
GSM472150	GSM472150	C	19965671	AITCL	NA	NA
GSM472157	GSM472157	C	19965671	AITCL	NA	NA
GSM472161	GSM472161	C	19965671	AITCL	NA	NA
GSM472162	GSM472162	C	19965671	AITCL	NA	NA
GSM146170	GSM146170	D	17304354	AITCL	NA	no
GSM146172	GSM146172	D	17304354	AITCL	NA	NA
GSM146173	GSM146173	D	17304354	AITCL	NA	NA
GSM146174	GSM146174	D	17304354	AITCL	NA	NA
HSTL_01	E-MTAB-638	B	22510872	HSTL	γδ	yes
HSTL_02	E-MTAB-638	B	22510872	HSTL	γδ	no
HSTL_03	E-MTAB-638	B	22510872	HSTL	γδ	no
HSTL_04	E-MTAB-638	B	22510872	HSTL	γδ	no
HSTL_05	E-MTAB-638	B	22510872	HSTL	αβ	no
HSTL_06	E-MTAB-638	B	22510872	HSTL	αβ	no
DERL2	E-MTAB-638	B	22510872	HSTL	γδ	yes
HSTL_08	E-MTAB-638	B	22510872	HSTL	γδ	yes
HSTL_09	E-MTAB-638	B	22510872	HSTL	γδ	yes
HSTL_10	E-MTAB-638	B	22510872	HSTL	γδ	no
GSM471972	GSM471972	C	21052088	HSTL	γδ	no
GSM471973	GSM471973	C	21052088	HSTL	γδ	no
GSM471975	GSM471975	C	21052088	HSTL	γδ	no
case 5	NA	E	present study	HSTL	γδ	no
case 4	NA	E	present study	HSTL	γδ	no
case 1	NA	E	present study	HSTL	γδ	no
case 7	NA	E	present study	HSTL	γδ	no
GSM471967	GSM471967	C	21052088	NK/TCL	NA	NA
GSM471971	GSM471971	C	21052088	NK/TCL	NA	NA
GSM471976	GSM471976	C	21052088	NK/TCL	NA	NA
GSM471980	GSM471980	C	21052088	NK/TCL	NA	NA
GSM471984	GSM471984	C	21052088	NK/TCL	NA	NA
GSM471986	GSM471986	C	21052088	NK/TCL	NA	NA
GSM471987	GSM471987	C	21052088	NK/TCL	NA	NA
GSM471994	GSM471994	C	21052088	NK/TCL	NA	NA
GSM471995	GSM471995	C	21052088	NK/TCL	NA	NA
GSM471996	GSM471996	C	21052088	NK/TCL	NA	NA
GSM674836	GSM674836	A	21968650	normal (activated) γδT-cells	γδ	yes
GSM674837	GSM674837	A	21968650	normal (activated) γδT-cells	γδ	yes
GSM674839	GSM674839	A	21968650	normal (activated) γδT-cells	γδ	yes
GSM674840	GSM674840	A	21968650	normal (activated) γδT-cells	γδ	yes
GSM674843	GSM674843	A	21968650	normal (activated) γδT-cells	γδ	yes
GSM674845	GSM674845	A	21968650	normal (activated) γδT-cells	γδ	yes
GSM674846	GSM674846	A	21968650	normal (activated) γδT-cells	γδ	yes
GSM472024	GSM472024	C	21052088	normal T cells	NA	yes
GSM472027	GSM472027	C	21052088	normal T cells	NA	yes
GSM472029	GSM472029	C	21052088	normal T cells	NA	yes
GSM472030	GSM472030	C	21052088	normal T cells	NA	yes
GSM472032	GSM472032	C	21052088	normal T cells	NA	yes
GSM146182	GSM146182	D	17304354	normal T cells	NA	no
GSM146183	GSM146183	D	17304354	normal T cells	NA	no
GSM146184	GSM146184	D	17304354	normal T cells	NA	no
GSM146187	GSM146187	D	17304354	normal T cells	NA	no
GSM146188	GSM146188	D	17304354	normal T cells	NA	no
GSM146192	GSM146192	D	17304354	normal T cells	NA	no
GSM146193	GSM146193	D	17304354	normal T cells	NA	no
GSM146194	GSM146194	D	17304354	normal T cells	NA	no
GSM146195	GSM146195	D	17304354	normal T cells	NA	no
GSM146196	GSM146196	D	17304354	normal T cells	NA	no
GSM146198	GSM146198	D	17304354	normal T cells	NA	no
GSM146199	GSM146199	D	17304354	normal T cells	NA	no
PG-C5	E-TABM-702	B	17284527	PTCL	NA	no
PG-C6	E-TABM-702	B	17284527	PTCL	NA	no
PG-C7	E-TABM-702	B	17284527	PTCL	NA	no
GSM471969	GSM471969	C	21052088	PTCL	NA	NA
GSM471970	GSM471970	C	21052088	PTCL	NA	NA
GSM472034	GSM472034	C	21052088	PTCL	NA	NA
GSM472041	GSM472041	C	21052088	PTCL	NA	NA
GSM472050	GSM472050	C	21052088	PTCL	NA	NA
GSM472054	GSM472054	C	21052088	PTCL	NA	NA
GSM472057	GSM472057	C	21052088	PTCL	NA	NA
GSM472069	GSM472069	C	21052088	PTCL	NA	NA
GSM472071	GSM472071	C	21052088	PTCL	NA	NA
GSM472079	GSM472079	C	21052088	PTCL	NA	NA
GSM472084	GSM472084	C	21052088	PTCL	NA	NA
GSM472090	GSM472090	C	21052088	PTCL	NA	NA
GSM472092	GSM472092	C	21052088	PTCL	NA	NA
GSM472142	GSM472142	C	21052088	PTCL	NA	NA
GSM472156	GSM472156	C	21052088	PTCL	NA	NA
GSM146142	GSM146142	D	17304354	PTCL	NA	NA
GSM146152	GSM146152	D	17304354	PTCL	NA	NA
GSM146155	GSM146155	D	17304354	PTCL	NA	NA
GSM146164	GSM146164	D	17304354	PTCL	NA	NA
GSM146165	GSM146165	D	17304354	PTCL	NA	NA
