# Supplementary material for: Integrative Genomic and Transcriptomic Analysis Identified Candidate Genes Implicated in the Pathogenesis of Hepatosplenic T-Cell Lymphoma
Source: PLoS One. 2014 Jul 24;9(7):e102977. doi: 10.1371/journal.pone.0102977 (PMC4109958; doi:10.1371/journal.pone.0102977)
Supplement: Table S5 — Aligment report of RNAseq analysis of HSTL, PTCL, spleen and thymus. (XLSX) [file pone.0102977.s011.xlsx]

## Sheet: Table S5
pair	case 4	case 5	case 7	DERL-2/case9	spleen	thymus	PTCL-NOS-2	PTCL-NOS-1	PTCL-NOS-3
Observation1	K2662_RNA_R1.pf.fastq.gz	K15801_RNA_R1.pf.fastq.gz	GC003422_R1.fastq.gz	DERL2_R1.pf.fastq.gz	GC003423-Spleen_R1.fastq.gz	Thymus_R1.fastq.gz	s_5_1.fastq.gz	Leqlercq_RNA_R1.pf.fastq.gz	K3122.R1.fastq.gz
Observation2	K2662_RNA_R2.pf.fastq.gz	K15801_RNA_R2.pf.fastq.gz	GC003422_R2.fastq.gz	DERL2_R2.pf.fastq.gz	GC003423-Spleen_R2.fastq.gz	Thymus_R2.fastq.gz	s_5_2.fastq.gz	Leqlercq_RNA_R2.pf.fastq.gz	K3122.R2.fastq.gz
MeanInsertSize	191.557	182.595	237.039	231.189	206.924	190.916	227.805	193.105	181.581
Total nucleotide#	11197342200	8399571400	12068954802	10104649030	5497406770	21962427780	3546935200	6952451756	8638296286
AverageReadLengthBeforeTrimming	100	100	101	101	101	101	76	101	101
Trimming%	2.9962	3.8804	2.9181	5.2106	3.6733	4.9763	4.33	4.3535	2.4798
Total read#	111973422	83995714	119494602	100046030	54429770	217449780	46670200	68836156	85527686
Uniquely paired read#	100005866	73032362	101404382	89001596	46480630	190238560	40163368	58527026	74849792
Non-uniquely paired read#	4836914	2756966	10513508	4430018	3444828	7240370	1952512	4611542	3815916
Uniquely mapped read1#	1491763	1923156	1896899	1731130	934900	3893154	945850	1176549	1404088
Non-uniquely mapped read1#	197584	218328	311812	240355	196584	454254	132715	327082	148479
Uniquely mapped read2#	1066420	1262195	1145839	1150597	588087	3791470	463044	602451	842544
Non-uniquely mapped read2#	177154	206132	225287	204404	164612	476695	89215	233193	119744
Unmapped read1#	1875974	1961709	1579645	1335723	1120672	5638017	1198595	1345163	1878422
Unmapped read2#	2321747	2634866	2417230	1952207	1499457	5717260	1724901	2013150	2468701
Uniquely paired read%	89.3122	86.9477	84.8611	88.9607	85.3956	87.4862	86.0579	85.0237	87.5153
Non-uniquely paired read%	4.3197	3.2823	8.7983	4.428	6.3289	3.3297	4.1836	6.6993	4.4616
Uniquely mapped read1%	1.3322	2.2896	1.5874	1.7303	1.7176	1.7904	2.0267	1.7092	1.6417
Non-uniquely mapped read1%	0.1765	0.2599	0.2609	0.2402	0.3612	0.2089	0.2844	0.4752	0.1736
Uniquely mapped read2%	0.9524	1.5027	0.9589	1.1501	1.0805	1.7436	0.9922	0.8752	0.9851
Non-uniquely mapped read2%	0.1582	0.2454	0.1885	0.2043	0.3024	0.2192	0.1912	0.3388	0.14
Unmapped read1%	1.6754	2.3355	1.3219	1.3351	2.0589	2.5928	2.5682	1.9542	2.1963
Unmapped read2%	2.0735	3.1369	2.0229	1.9513	2.7548	2.6292	3.6959	2.9246	2.8864
