# Supplementary material for: Integrative Genomic and Transcriptomic Analysis Identified Candidate Genes Implicated in the Pathogenesis of Hepatosplenic T-Cell Lymphoma
Source: PLoS One. 2014 Jul 24;9(7):e102977. doi: 10.1371/journal.pone.0102977 (PMC4109958; doi:10.1371/journal.pone.0102977)
Supplement: Table S6 — Dysregulated genes in CDR (7p) and CGR (7q). (XLSX) [file pone.0102977.s012.xlsx]

## Sheet: sorted by chr position
	Chr 7 dys-regulated genes in HSTCL
					Fold change of comparison of HSTCL vs:
				RNAseq					microarrays
Position	Symbol	Entrez Gene Name	TLL	PTCL	Spl	Thy	AITCL	NKTCL	PTCL	gdTcell**	gdTCell*	T cells	Spl_9	Spl_3	Location	Type(s)
536896	PDGFA	platelet-derived growth factor alpha polypeptide	1.545				3.871	3.846			-1.6407				Extracellular Space	growth factor
1473994	MICALL2	MICAL-like 2	6.392		-3.4			3.427				4.034		-3.971	Cytoplasm	other
1570367	MAFK	v-maf musculoaponeurotic fibrosarcoma oncogene homolog K (avian)	-3.554			-10.412				-5.196					Nucleus	transcription regulator
1581870	TMEM184A	transmembrane protein 184A	-1.708	19.965	35.963						2.0333				unknown	other
2394473	EIF3B	eukaryotic translation initiation factor 3, subunit B	-2.351				-3.196					-5.005			Cytoplasm	translation regulator
2559478	LFNG	LFNG O-fucosylpeptide 3-beta-N-acetylglucosaminyltransferase			-6.475					-15.353		-6.129			Cytoplasm	enzyme
8152814	ICA1	islet cell autoantigen 1, 69kDa	-3.265	-3.522	-4.383		-11.343		-4.342					-3.758	Cytoplasm	other
10971579	NDUFA4	NADH dehydrogenase (ubiquinone) 1 alpha subcomplex, 4, 9kDa	-3.646	-3.276	-5.135						2.1784				Cytoplasm	enzyme
15650836	MEOX2	mesenchyme homeobox 2		-6.625	11.118		-10.466		-5.39						Nucleus	transcription regulator
16501105	SOSTDC1	sclerostin domain containing 1	-1.669	16.068	37.526										Extracellular Space	other
16793350	TSPAN13	tetraspanin 13	3.073					3.926		50.916	78.3664	23.625			Plasma Membrane	other
18330044	HDAC9	histone deacetylase 9	4.958	3.856	4.281	8.792		2.631			5.99	10.062			Nucleus	transcription regulator
19155090	TWIST1	twist homolog 1 (Drosophila)	-19.755	-23.038	4.236		-12.485	-7.902	-12.24						Nucleus	transcription regulator
22157907	RAPGEF5	Rap guanine nucleotide exchange factor (GEF) 5	3.134				5.638	7.476	7.708			20.252	-4.658	-7.988	Nucleus	other
23286315	GPNMB	glycoprotein (transmembrane) nmb	4.175	-6.944	-5.168	-7.151	-11.257	-8.199	-11.112			15.031	-5.101	-8.477	Plasma Membrane	enzyme
27210209	HOXA10	homeobox A10	-31.576	-21.156		-11.182									Nucleus	transcription regulator
29035246	CPVL	carboxypeptidase, vitellogenic-like			-7.719		4.375			4.38	7.4177	22.64	-3.639	-6.695	unknown	peptidase
29234120	CHN2	chimerin (chimaerin) 2	1.691	11.649	2.844	7.486	31.513	5.124	15.856	12.506	16.0303	15.65	3.081	3.046	Cytoplasm	GTPase
30951414	AQP1	aquaporin 1 (Colton blood group)		-3.285		-5.088	-3.915	-3.636			2.4646	7.788	-3.409		Plasma Membrane	transporter
36192835	EEPD1	endonuclease/exonuclease/phosphatase family domain containing 1	-8.759		-3.147	-4.23									unknown	other
37945534	SFRP4	secreted frizzled-related protein 4	5.811	-5.287			5.988	15.513	6.822			9.814			Plasma Membrane	transmembrane receptor
37960162	EPDR1	ependymin related protein 1 (zebrafish)		3.319			8.031	16.81	8.458	6.178	5.7059	39.316			Nucleus	other
38299243	TARP	TCR gamma alternate reading frame protein					20.765	29.246	11.983		2.1244	4.582	13.697	28.772	Cytoplasm	other
42000547	GLI3	GLI family zinc finger 3	4.935	6.975	23.129		7.341	11.313	13.085	20.463	55.3377	25.786	10.336	12.837	Nucleus	transcription regulator
44084238	DBNL	drebrin-like	-2.56	-3.372	-3.893										Cytoplasm	other
44788179	ZMIZ2	zinc finger, MIZ-type containing 2		-3.637	-3.206	-4.923	-3.556				1.9238				Nucleus	transcription regulator
45039344	CCM2	cerebral cavernous malformation 2	-2.36	-3.163	-4.855						-1.6187				Cytoplasm	other
45197366	RAMP3	receptor (G protein-coupled) activity modifying protein 3	4.255	-8.737	-4.604		-24.999	-7.315	-9.387						Plasma Membrane	transporter
45951843	IGFBP3	insulin-like growth factor binding protein 3	18.09		-14.439			9.08				9.222	-14.326	-48.768	Extracellular Space	other
48128354	UPP1	uridine phosphorylase 1	1.709		-3.675					-18.345	-12.7225	-4.942			Cytoplasm	enzyme
50344377	IKZF1	IKAROS family zinc finger 1 (Ikaros)	-1.991	-3.513			-6.95			-10.663	2.4787	-3.82	-6.588		Nucleus	transcription regulator
50526133	DDC	dopa decarboxylase (aromatic L-amino acid decarboxylase)	-1.69	4.281	3.432										Cytoplasm	enzyme
50657759	GRB10	growth factor receptor-bound protein 10	3.387		-2.737			3.96		-5.923		5.124	-3.986	-7.648	Cytoplasm	other
55086724	EGFR	epidermal growth factor receptor	5.164							-23.807		-13.143		-5.302	Plasma Membrane	kinase
64434829	ZNF117	zinc finger protein 117	2.004	3.707	6.983						4.6328				Nucleus	transcription regulator
65670258	TPST1	tyrosylprotein sulfotransferase 1			-2.556			2.592					-3.207	-5.254	Cytoplasm	enzyme
73624086	LAT2	linker for activation of T cells family, member 2	-16.908		-7.344								-4.509	-5.926	Plasma Membrane	other
73703804	CLIP2	CAP-GLY domain containing linker protein 2			3.403					19.977	34.8205	4.782			Cytoplasm	transcription regulator
75441113	CCL24	chemokine (C-C motif) ligand 24	3.234	-9.444	-14.794								-16.365	-20.494	Extracellular Space	cytokine
76940067	PION	pigeon homolog (Drosophila)	16.928	4.073		5.497	3.206	4.724		9.982	14.9821	11.649			Cytoplasm	peptidase
77166772	PTPN12	protein tyrosine phosphatase, non-receptor type 12	9.068	4.007	7.238	5.248	6.504	4.037	6.314	41.515	68.1644	11.008			Cytoplasm	phosphatase
77428108	PHTF2	putative homeodomain transcription factor 2	3.976	3.228	3.578		3.128			7.298	5.6252				Cytoplasm	other
77646373	MAGI2	membrane associated guanylate kinase, WW and PDZ domain containing 2		3.051			3.515	3.206	4.168			4.216			Plasma Membrane	kinase
79998890	CD36	CD36 molecule (thrombospondin receptor)	5.382		-4.412		26.715	55.78	38.234		5.2676	59.937	-4.439	-11.229	Plasma Membrane	transmembrane receptor
80371853	SEMA3C	sema domain, immunoglobulin domain (Ig), short basic domain, secreted, (semaphorin) 3C	14.992		2.622	6.812	16.173	5.95	10.83			14.358	-5.145		Extracellular Space	other
87133178	ABCB1	ATP-binding cassette, sub-family B (MDR/TAP), member 1	14.447	62.467	14.979	22.303	30.44	2.692	23.823	4.346	10.0527	3.78	8.614	22.089	Plasma Membrane	transporter
87257728	RUNDC3B	RUN domain containing 3B	17.2	7.721	26.524	16.403	5.718	4.236	4.812	10.808	20.8899	8.575	19.472	56.438	unknown	other
87905743	STEAP4	STEAP family member 4		-3.44		-4.459	-6.942	-5.957	-4.046				-4.488	-8.254	Plasma Membrane	other
90095737	CDK6	cyclin-dependent kinase 6	-2.954	3.687	11.394			-2.951			1.9964		3.598	7.288	Nucleus	kinase
91828282	KRIT1	KRIT1, ankyrin repeat containing	4.919		3.296			2.642		10.092	8.4758	3.526			Plasma Membrane	other
92234234	CDK14	cyclin-dependent kinase 14	4.59	-3.078									-3.086	-3.19	Nucleus	kinase
92728825	SAMD9	sterile alpha motif domain containing 9	3.502		3.078	7.164				12.889	14.265				Cytoplasm	other
92759367	SAMD9L	sterile alpha motif domain containing 9-like	6.444		2.708	7.713		-6.031				4.284			Extracellular Space	other
93551015	GNG11	guanine nucleotide binding protein (G protein), gamma 11	20.168		-5.949		5.707	3.886	4.958	18.615	14.1939	48.638			Plasma Membrane	enzyme
94214535	SGCE	sarcoglycan, epsilon	27.468			4.418	3.181	10.342		14.378	6.5725	44.397			Plasma Membrane	other
94285636	PEG10	paternally expressed 10	84.623		62.086	6.547		4.426		40.634	15.912		7.02		Nucleus	other
94536948	PPP1R9A	protein phosphatase 1, regulatory subunit 9A	13.688	61.343	12.708	14.253	12.952	8.554	9.813	14.799	16.8382	16.307	4.328	10.814	Plasma Membrane	other
94927668	PON1	paraoxonase 1	-3.941	9.554	27.33	-7.354									Extracellular Space	phosphatase
95212808	PDK4	pyruvate dehydrogenase kinase, isozyme 4	30.214			9.7	7.902	23.773	14.664	5.214	8.7875	84.455	-6.904		Cytoplasm	kinase
97361270	TAC1	tachykinin, precursor 1	28.488	134.894	-6.689	41.626	35.091	35.364	42.253			17.956			Extracellular Space	other
98246596	NPTX2	neuronal pentraxin II	-16.664	6.267	-2.643								-4.163		Extracellular Space	other
99156044	ZNF655	zinc finger protein 655	2.593		3.214		3.189	3.444		16.222	11.9573				Nucleus	other
99690403	MCM7	minichromosome maintenance complex component 7	-1.937		2.654								3.593	10.251	Nucleus	enzyme
99775537	STAG3	stromal antigen 3	-2.433	-10.395			-4.25	-3.084	-5.525		-2.0264				Nucleus	other
99949884	PILRB	paired immunoglobin-like type 2 receptor beta	5.622					8.003		5.508	5.9806			3.384	unknown	other
100199881	PCOLCE	procollagen C-endopeptidase enhancer	2.523	-5.908	-2.646		-8.27		-5.327						Extracellular Space	other
100550749	MUC3A	mucin 3A, cell surface associated	-3.844	-8.567	-3.01	-483.217									Extracellular Space	other
100770378	SERPINE1	serpin peptidase inhibitor, clade E (nexin, plasminogen activator inhibitor type 1), member 1	1.76		11.048		-3.809								Extracellular Space	other
102553343	LRRC17	leucine rich repeat containing 17			-3.367								-7.17	-9.889	Extracellular Space	other
102740022	NAPEPLD	N-acyl phosphatidylethanolamine phospholipase D	3.722		2.56			6.137		-6.028		5.462			Cytoplasm	enzyme
105096959	PUS7	pseudouridylate synthase 7 homolog (S. cerevisiae)	1.875	3.672	8.963	4.361					2.7459			5.467	unknown	other
106505740	PIK3CG	phosphatidylinositol-4,5-bisphosphate 3-kinase, catalytic subunit gamma	2.616		13.765	4.08		2.715			2.2504			3.401	Cytoplasm	kinase
107788070	NRCAM	neuronal cell adhesion molecule	6.571	5.932	3.827	4.21	5.886	7.862	5.575			5.121			Plasma Membrane	other
111366163	DOCK4	dedicator of cytokinesis 4	2.006		7.171		-4.747	-5.071	-4.531			3.744			Plasma Membrane	other
114562208	MDFIC	MyoD family inhibitor domain containing	1.57		3.47	4.121								4.324	Nucleus	other
115928126	CAV2	caveolin 2	10.005		-2.857		5.961	5.034	5.693			28.774	-5.54	-16.638	Plasma Membrane	other
116164838	CAV1	caveolin 1, caveolae protein, 22kDa	17.377		-4.268			2.548				36.128	-6.593	-18.627	Plasma Membrane	other
116312458	MET	met proto-oncogene (hepatocyte growth factor receptor)		-3.744			-4.611				4.7033	3.99	-7.94	-20.458	Plasma Membrane	kinase
117824085	NAA38	N(alpha)-acetyltransferase 38, NatC auxiliary subunit	1.875					5.007		4.521	4.0436	4.161		3.632	Nucleus	other
120427373	TSPAN12	tetraspanin 12	7.86					7.667				5.59	-9.476	-30.568	Plasma Membrane	transmembrane receptor
121713597	AASS	aminoadipate-semialdehyde synthase	14.526	5.585	18.772	6.079		2.91							Cytoplasm	enzyme
124386113	GPR37	G protein-coupled receptor 37 (endothelin receptor type B-like)	1.654	5.502	4.366								-4.126		Plasma Membrane	G-protein coupled receptor
127881330	LEP	leptin		-3.52	4.733	-4.038									Extracellular Space	growth factor
130126015	MEST	mesoderm specific transcript homolog (mouse)			-7.516		9.287	28.68	12.972	17.098	29.6356	20.947	-6.798	-17.294	Extracellular Space	peptidase
136912091	PTN	pleiotrophin	12.31	5.109			9.652	2.947	7.116			8.483			Extracellular Space	growth factor
138710451	ZC3HAV1L	zinc finger CCCH-type, antiviral 1-like	3.471	5.548	10.864			3.475		-26.818					unknown	other
139246315	HIPK2	homeodomain interacting protein kinase 2	9.805	5.625	16.582	7.824		2.52			2.3704			4.793	Nucleus	kinase
140218219	DENND2A	DENN/MADD domain containing 2A	4			4.519	3.378	3.965	4.079						unknown	other
141695678	MGAM	maltase-glucoamylase (alpha-glucosidase)	-1.695	9.842			4.718	4.061	4.794						Plasma Membrane	enzyme
144149033	TPK1	thiamin pyrophosphokinase 1		-3.431	-3.458					-5.005	-2.4884			-6.31	Cytoplasm	kinase
150035406	RARRES2	retinoic acid receptor responder (tazarotene induced) 2	10.471	-4.751	-11.797		-3.101					13.619	-3.734		Plasma Membrane	transmembrane receptor
150147961	GIMAP8	GTPase, IMAP family member 8	4.968		-2.56					-20.844			-5.139	-5.976	unknown	other
150434435	GIMAP5	GTPase, IMAP family member 5	2.132	-6.378	-3.378					-6.63	-5.6646				Cytoplasm	other
150488375	TMEM176B	transmembrane protein 176B	5.146		-3.133		-4.756				2.6704	20.872			unknown	other
150497853	TMEM176A	transmembrane protein 176A	3.115	-3.484	-3.485		-5.695					8.422			unknown	other
150688143	NOS3	nitric oxide synthase 3 (endothelial cell)	7.924	4.815	-3.292	4.603	6.031	6.261	6.447			4.091	-8.316	-22.089	Cytoplasm	enzyme
153584418	DPP6	dipeptidyl-peptidase 6	1.862	90.724	-2.742								-3.392		Plasma Membrane	peptidase
157331749	PTPRN2	protein tyrosine phosphatase, receptor type, N polypeptide 2	-17.342	-3.914	-5.454	-4.013	4.109	5.386		-5.231		5.09	-3.823	-9.418	Plasma Membrane	phosphatase
158820865	VIPR2	vasoactive intestinal peptide receptor 2	-92.952	-6.576		-26.981									Plasma Membrane	G-protein coupled receptor
		* only sorted HSTCL case from patient sample
		** sorted HSTCL from patient samples and DERL2
		upregulated
		down-regulated
		mixed regulation

## Sheet: Table S6
Gene symbol	chromosome	Position	gene name	Fold changes of mRNA expression in different comparisons
				comparison of HSTL versus
				T-ALL	PTCL	Spleen	Thymus	PTCL	NK/TCL	T cells	AITCL	Spleen	gdT-cell
					RNAseq						microarrays
ICA1	7	8152814	islet cell autoantigen 1, 69kDa	-3.265	-3.522	-4.383		-4.342			-11.343			C	other
NDUFA4	7	10971579	NADH dehydrogenase (ubiquinone) 1 alpha subcomplex, 4, 9kDa	-3.646	-3.276	-5.135							2.1784	C	enzyme
MEOX2	7	15650836	mesenchyme homeobox 2		-6.625	11.118		-5.39			-10.466			N	transcription regulator
SOSTDC1	7	16501105	sclerostin domain containing 1	-1.669	16.068	37.526								ES	other
TSPAN13	7	16793350	tetraspanin 13	3.073					3.926	23.625			78.3664	PM	other
HDAC9	7	18330044	histone deacetylase 9	4.958	3.856	4.281	8.792		2.631	10.062			5.99	N	transcription regulator
TWIST1	7	19155090	twist homolog 1 (Drosophila)	-19.755	-23.038	4.236		-12.24	-7.902		-12.485			N	transcription regulator
RAPGEF5	7	22157907	Rap guanine nucleotide exchange factor (GEF) 5	3.134				7.708	7.476	20.252	5.638	-4.658		N	other
GPNMB	7	23286315	glycoprotein (transmembrane) nmb	4.175	-6.944	-5.168	-7.151	-11.112	-8.199	15.031	-11.257	-5.101		PM	enzyme		CDR
HOXA10	7	27210209	homeobox A10	-31.576	-21.156		-11.182							N	transcription regulator
CPVL	7	29035246	carboxypeptidase, vitellogenic-like			-7.719				22.64	4.375	-3.639	7.4177	U	peptidase
CHN2**	7	29234120	chimerin (chimaerin) 2	1.691	11.649	2.844	7.486	15.856	5.124	15.65	31.513	3.081	14.97	C	GTPase
AQP1	7	30951414	aquaporin 1 (Colton blood group)		-3.285		-5.088		-3.636	7.788	-3.915	-3.409	2.4646	PM	transporter
EEPD1	7	36192835	endonuclease/exonuclease/phosphatase family domain containing 1	-8.759		-3.147	-4.23							U	other
SFRP4	7	37945534	secreted frizzled-related protein 4	5.811	-5.287			6.822	15.513	9.814	5.988			PM	transmembrane receptor
EPDR1	7	37960162	ependymin related protein 1 (zebrafish)		3.319			8.458	16.81	39.316	8.031		5.7059	N	other
TARP	7	38299243	TCR gamma alternate reading frame protein					11.983	29.246	4.582	20.765	13.697	2.1244	C	other
ABCB1	7	87133178	ATP-binding cassette, sub-family B (MDR/TAP), member 1	14.447	62.467	14.979	22.303	23.823	2.692	3.78	30.44	8.614	10.0527	PM	transporter
RUNDC3B	7	87257728	RUN domain containing 3B	17.2	7.721	26.524	16.403	4.812	4.236	8.575	5.718	19.472	20.8899	U	other
STEAP4	7	87905743	STEAP family member 4		-3.44		-4.459	-4.046	-5.957		-6.942	-4.488		PM	other
CDK6	7	90095737	cyclin-dependent kinase 6	-2.954	3.687	11.394			-2.951			3.598	1.9964	N	kinase
KRIT1	7	91828282	KRIT1, ankyrin repeat containing	4.919		3.296			2.642	3.526			8.4758	PM	other
CDK14	7	92234234	cyclin-dependent kinase 14	4.59	-3.078							-3.086		N	kinase
SAMD9	7	92728825	sterile alpha motif domain containing 9	3.502		3.078	7.164						14.265	C	other
SAMD9L	7	92759367	sterile alpha motif domain containing 9-like	6.444		2.708	7.713		-6.031	4.284				ES	other
GNG11	7	93551015	guanine nucleotide binding protein (G protein), gamma 11	20.168		-5.949		4.958	3.886	48.638	5.707		14.1939	PM	enzyme
SGCE	7	94214535	sarcoglycan, epsilon	27.468			4.418		10.342	44.397	3.181		6.5725	PM	other
PEG10	7	94285636	paternally expressed 10	84.623		62.086	6.547		4.426			7.02	15.912	N	other
PPP1R9A	7	94536948	protein phosphatase 1, regulatory subunit 9A	13.688	61.343	12.708	14.253	9.813	8.554	16.307	12.952	4.328	16.8382	PM	other
PON1	7	94927668	paraoxonase 1	-3.941	9.554	27.33	-7.354							ES	phosphatase
PDK4	7	95212808	pyruvate dehydrogenase kinase, isozyme 4	30.214			9.7	14.664	23.773	84.455	7.902	-6.904	8.7875	C	kinase
TAC1	7	97361270	tachykinin, precursor 1	28.488	134.894	-6.689	41.626	42.253	35.364	17.956	35.091			ES	other		CGR
NPTX2	7	98246596	neuronal pentraxin II	-16.664	6.267	-2.643						-4.163		ES	other
ZNF655	7	99156044	zinc finger protein 655	2.593		3.214			3.444		3.189		11.9573	N	other
MCM7	7	99690403	minichromosome maintenance complex component 7	-1.937		2.654						3.593		N	enzyme
STAG3	7	99775537	stromal antigen 3	-2.433	-10.395			-5.525	-3.084		-4.25		-2.0264	N	other
PILRB	7	99949884	paired immunoglobin-like type 2 receptor beta	5.622					8.003				5.9806	U	other
PCOLCE	7	100199881	procollagen C-endopeptidase enhancer	2.523	-5.908	-2.646		-5.327			-8.27			ES	other
MUC3A	7	100550749	mucin 3A, cell surface associated	-3.844	-8.567	-3.01	-483.217							ES	other
SERPINE1	7	100770378	serpin peptidase inhibitor, clade E (nexin, plasminogen activator inhibitor type 1), member 1	1.76		11.048					-3.809			ES	other
LRRC17	7	102553343	leucine rich repeat containing 17			-3.367						-7.17		ES	other
NAPEPLD	7	102740022	N-acyl phosphatidylethanolamine phospholipase D	3.722		2.56			6.137	5.462				C	enzyme
PUS7	7	105096959	pseudouridylate synthase 7 homolog (S. cerevisiae)	1.875	3.672	8.963	4.361						2.7459	U	other
PIK3CG	7	106505740	phosphatidylinositol-4,5-bisphosphate 3-kinase, catalytic subunit gamma	2.616		13.765	4.08		2.715				2.2504	C	kinase
NRCAM	7	107788070	neuronal cell adhesion molecule	6.571	5.932	3.827	4.21	5.575	7.862	5.121	5.886			PM	other
DOCK4	7	111366163	dedicator of cytokinesis 4	2.006		7.171		-4.531	-5.071	3.744	-4.747			PM	other
**
	CHN2
probe set id	FoldChange	FDR_BH
213385_at	14.9752	7.8413e-08
211419_s_at	11.8126	1.1222e-08	HSTL vs γδ-Tcells
207486_x_at	5.4439	2.2734e-06
213385_at	21.3021	4.8065e-09
211419_s_at	6.6871	6.9665e-09	HSTL vs normal_T-cells
207486_x_at	3.0824	0.0001
213385_at	3.4711	9.9737e-05
207486_x_at	2.2117	0.0054	HSTL vs normal_spleen
211419_s_at	1.7008	0.0462
213385_at	30.8019	1.0343e-10
211419_s_at	10.4499	4.3766e-14	HSTL vs AITCL
207486_x_at	4.8803	2.1549e-10
211419_s_at	5.3155	2.4196e-05
207486_x_at	3.7868	0.0002	HSTL vs NKTCL
213385_at	3.6063	0.0046
213385_at	15.7092	7.1191e-09
211419_s_at	8.6	1.6683e-11	HSTL vs PTCL
207486_x_at	5.003	5.9509e-12
