# Supplementary material for: Integrative Genomic and Transcriptomic Analysis Identified Candidate Genes Implicated in the Pathogenesis of Hepatosplenic T-Cell Lymphoma
Source: PLoS One. 2014 Jul 24;9(7):e102977. doi: 10.1371/journal.pone.0102977 (PMC4109958; doi:10.1371/journal.pone.0102977)
Supplement: Table S7 — Genomewide dysregulated genes in 10 comparisons (XLSX). (XLSX) [file pone.0102977.s013.xlsx]

## Sheet: Table S7
				Fold change of genes in different comparisons
				Dysregulated genes in HSTL vs
Associated Gene Name	Chromosome No	Gene Start (bp)	Entrez Gene Name	T-ALL	PTCL	Spleen	Thymus	PTCL	NKTCL	T cells	AITCL	Speen	gdTCell*	No of comparisons showing dysregulation	No of comparisons showing upregulation	Number of comparisons showing downregulation	All FC posivite	All FC negative
SAMD11	1	860260	sterile alpha motif domain containing 11				5.919							1	1	0	yes	no
C1orf170	1	910579	chromosome 1 open reading frame 170			-13.832	-13.448							2	0	2	no	yes
HES4	1	934342	hairy and enhancer of split 4 (Drosophila)	-68.182		-17.264				-9.214				3	0	3	no	yes
ISG15	1	948803	ISG15 ubiquitin-like modifier	-7.034										1	0	1	no	yes
TNFRSF18	1	1138888	tumor necrosis factor receptor superfamily, member 18	-16.304		-13.258				-7.036				3	0	3	no	yes
TNFRSF4	1	1146706	tumor necrosis factor receptor superfamily, member 4							-8.58	-5.246			2	0	2	no	yes
ACAP3	1	1227756	ArfGAP with coiled-coil, ankyrin repeat and PH domains 3				-4.133							1	0	1	no	yes
MXRA8	1	1288069	matrix-remodelling associated 8	11.166										1	1	0	yes	no
ANKRD65	1	1353800	ankyrin repeat domain 65		-17.765		-10.907							2	0	2	no	yes
VWA1	1	1370241	von Willebrand factor A domain containing 1								-5.451			1	0	1	no	yes
MIB2	1	1550795	mindbomb E3 ubiquitin protein ligase 2					6.688	10.456		8.713	12.36	25.596	5	5	0	yes	no
MMP23B	1	1567474	matrix metallopeptidase 23B	27.782			18.399							2	2	0	yes	no
NADK	1	1682671	NAD kinase									-3.344		1	0	1	no	yes
CALML6	1	1846266	calmodulin-like 6		14.876									1	1	0	yes	no
PRKCZ	1	1981909	protein kinase C, zeta	5.571										1	1	0	yes	no
SKI	1	2160134	v-ski sarcoma viral oncogene homolog (avian)							-7.98				1	0	1	no	yes
PRDM16	1	2985732	PR domain containing 16	14.835	20.535	37.024	36.654	13.299	15.138	14.445	5.14	11.339	16.474	10	10	0	yes	no
TP73	1	3569084	tumor protein p73		14.774	20.005	5.429							3	3	0	yes	no
AJAP1	1	4714792	adherens junctions associated protein 1	-16.64										1	0	1	no	yes
ICMT	1	6281252	isoprenylcysteine carboxyl methyltransferase							6.85				1	1	0	yes	no
HES3	1	6304252	hairy and enhancer of split 3 (Drosophila)				-50.458							1	0	1	no	yes
ACOT7	1	6324333	acyl-CoA thioesterase 7									3.137	11.177	2	2	0	yes	no
ESPN	1	6484848	espin				-4.798							1	0	1	no	yes
TNFRSF25	1	6521211	tumor necrosis factor receptor superfamily, member 25			-11.099	-4.213			-6.437	-5.684			4	0	4	no	yes
CAMTA1	1	6845384	calmodulin binding transcription activator 1					5.097			5.524			2	2	0	yes	no
PER3	1	7844380	period homolog 3 (Drosophila)	5.062										1	1	0	yes	no
TNFRSF9	1	7979907	tumor necrosis factor receptor superfamily, member 9	82.808		109.593	33.57							3	3	0	yes	no
RERE	1	8412457	arginine-glutamic acid dipeptide (RE) repeats	5.184										1	1	0	yes	no
CA6	1	9005922	carbonic anhydrase VI	-5.79										1	0	1	no	yes
SLC2A5	1	9095166	solute carrier family 2 (facilitated glucose/fructose transporter), member 5					-6.394			-9.107			2	0	2	no	yes
SPSB1	1	9352939	splA/ryanodine receptor domain and SOCS box containing 1	-21.101			-5.082	-4.087		-10.648	-8.25			5	0	5	no	yes
PIK3CD	1	9711790	phosphatidylinositol-4,5-bisphosphate 3-kinase, catalytic subunit delta										8.821	1	1	0	yes	no
RBP7	1	10057264	retinol binding protein 7, cellular			-20.554		19.609	14.293	47.682	19.282			5	4	1	no	no
UBE4B	1	10092890	ubiquitination factor E4B										9.86	1	1	0	yes	no
MASP2	1	11086580	mannan-binding lectin serine peptidase 2			23.445								1	1	0	yes	no
FBXO2	1	11708424	F-box protein 2				-5.791							1	0	1	no	yes
FBXO6	1	11724181	F-box protein 6							7.81				1	1	0	yes	no
MAD2L2	1	11734538	MAD2 mitotic arrest deficient-like 2 (yeast)	-5.95										1	0	1	no	yes
DRAXIN	1	11751786	dorsal inhibitory axon guidance protein				4.395							1	1	0	yes	no
AGTRAP	1	11796141	angiotensin II receptor-associated protein							6.633			9.744	2	2	0	yes	no
PLOD1	1	11994262	procollagen-lysine, 2-oxoglutarate 5-dioxygenase 1							6.426				1	1	0	yes	no
TNFRSF8	1	12123434	tumor necrosis factor receptor superfamily, member 8					-4.114						1	0	1	no	yes
TNFRSF1B	1	12227060	tumor necrosis factor receptor superfamily, member 1B	5.789			6.533							2	2	0	yes	no
LRRC38	1	13801445	leucine rich repeat containing 38	-597.038			-34.101							2	0	2	no	yes
PDPN	1	13909960	podoplanin		-33.492		-13.365	-11.506			-21.753			4	0	4	no	yes
KAZN	1	14925200	kazrin, periplakin interacting protein					29.538	35.03	55.802	28.74	-4.901		5	4	1	no	no
FHAD1	1	15573768	forkhead-associated (FHA) phosphopeptide binding domain 1			15.965								1	1	0	yes	no
RSC1A1	1	15986364	regulatory solute carrier protein, family 1, member 1				4.942							1	1	0	yes	no
FBLIM1	1	16083102	filamin binding LIM protein 1	7.385			4.023			16.681				3	3	0	yes	no
SPEN	1	16174359	spen homolog, transcriptional regulator (Drosophila)						-5.602					1	0	1	no	yes
SZRD1	1	16679070	SUZ RNA binding domain containing 1										10.013	1	1	0	yes	no
SPATA21	1	16713612	spermatogenesis associated 21			29.827								1	1	0	yes	no
PADI4	1	17634690	peptidyl arginine deiminase, type IV	-6.489										1	0	1	no	yes
IGSF21	1	18434240	immunoglobin superfamily, member 21			-15.154						-5.411		2	0	2	no	yes
TAS1R2	1	19166093	taste receptor, type 1, member 2		51.73									1	1	0	yes	no
IFFO2	1	19230775	intermediate filament family orphan 2							-7.405				1	0	1	no	yes
AKR7A2	1	19630459	aldo-keto reductase family 7, member A2 (aflatoxin aldehyde reductase)							7.244				1	1	0	yes	no
PLA2G2A	1	20301925	phospholipase A2, group IIA (platelets, synovial fluid)		-71.371			-5.564			-5.372			3	0	3	no	yes
PLA2G2D	1	20438432	phospholipase A2, group IID		-80.838	-12.808		-26.148			-69.45			4	0	4	no	yes
CAMK2N1	1	20808884	calcium/calmodulin-dependent protein kinase II inhibitor 1	14.811			4.69	6.477			6.122			4	4	0	yes	no
CDA	1	20915441	cytidine deaminase	-10.289										1	0	1	no	yes
EIF4G3	1	21132972	eukaryotic translation initiation factor 4 gamma, 3	5.13			4.326			-17.8			13.209	4	3	1	no	no
RAP1GAP	1	21922708	RAP1 GTPase activating protein	-5.458										1	0	1	no	yes
HSPG2	1	22148738	heparan sulfate proteoglycan 2	16.507						21.979				2	2	0	yes	no
LINC00339	1	22351681	long intergenic non-protein coding RNA 339						5.883					1	1	0	yes	no
CDC42	1	22379120	cell division cycle 42 (GTP binding protein, 25kDa)						-7.319	-20.389				2	0	2	no	yes
EPHA8	1	22890057	EPH receptor A8		29.794									1	1	0	yes	no
C1QA	1	22962999	complement component 1, q subcomponent, A chain	43.486		-10.379	4.06			453.153			46.762	5	4	1	no	no
C1QC	1	22970123	complement component 1, q subcomponent, C chain	83.907			4.49			199.271	5.398		23.094	5	5	0	yes	no
C1QB	1	22979255	complement component 1, q subcomponent, B chain	73.755			5.245			534.983			28.464	4	4	0	yes	no
LUZP1	1	23410516	leucine zipper protein 1										-12.939	1	0	1	no	yes
HNRNPR	1	23630264	heterogeneous nuclear ribonucleoprotein R							6.331				1	1	0	yes	no
E2F2	1	23832922	E2F transcription factor 2				-7.555							1	0	1	no	yes
MDS2	1	23907985	myelodysplastic syndrome 2 translocation associated			-17.442								1	0	1	no	yes
RPL11	1	24018269	ribosomal protein L11										12.673	1	1	0	yes	no
FUCA1	1	24171567	fucosidase, alpha-L- 1, tissue							16.354				1	1	0	yes	no
CNR2	1	24197016	cannabinoid receptor 2 (macrophage)	-8.631										1	0	1	no	yes
PNRC2	1	24285599	proline-rich nuclear receptor coactivator 2				5.421						8.594	2	2	0	yes	no
SRSF10	1	24291294	serine/arginine-rich splicing factor 10							6.825				1	1	0	yes	no
MYOM3	1	24382525	myomesin family, member 3			66.279								1	1	0	yes	no
IL28RA	1	24480647	interleukin 28 receptor, alpha (interferon, lambda receptor)								-5.122			1	0	1	no	yes
GRHL3	1	24645812	grainyhead-like 3 (Drosophila)			32.9								1	1	0	yes	no
RCAN3	1	24829387	RCAN family member 3					-4.382		-6.851				2	0	2	no	yes
CLIC4	1	25071848	chloride intracellular channel 4							7.25		-5.334		2	1	1	no	no
RUNX3	1	25226002	runt-related transcription factor 3				4.938							1	1	0	yes	no
MAN1C1	1	25943959	mannosidase, alpha, class 1C, member 1	9.498										1	1	0	yes	no
PAFAH2	1	26286258	platelet-activating factor acetylhydrolase 2, 40kDa				-11.171							1	0	1	no	yes
EXTL1	1	26346375	exostoses (multiple)-like 1		14.369		6.07							2	2	0	yes	no
PDIK1L	1	26437664	PDLIM1 interacting kinase 1 like										-12.453	1	0	1	no	yes
FAM110D	1	26485511	family with sequence similarity 110, member D		-12.897	-11.56	-6.419							3	0	3	no	yes
ZNF593	1	26496362	zinc finger protein 593	-5.262										1	0	1	no	yes
CD52	1	26644448	CD52 molecule	-5.48		-21.536						-3.705		3	0	3	no	yes
SFN	1	27189633	stratifin	-5.488			-19.26			-6.662				3	0	3	no	yes
NR0B2	1	27237980	nuclear receptor subfamily 0, group B, member 2			-10.384								1	0	1	no	yes
TRNP1	1	27320198	TMF1-regulated nuclear protein 1	11.545										1	1	0	yes	no
GPR3	1	27719148	G protein-coupled receptor 3		18.723	18.547								2	2	0	yes	no
FGR	1	27938575	Gardner-Rasheed feline sarcoma viral (v-fgr) oncogene homolog				15.718	5.879		31.055			79.648	4	4	0	yes	no
IFI6	1	27992572	interferon, alpha-inducible protein 6								8.699			1	1	0	yes	no
STX12	1	28099694	syntaxin 12							7.604				1	1	0	yes	no
SMPDL3B	1	28261504	sphingomyelin phosphodiesterase, acid-like 3B		12.084		4.464							2	2	0	yes	no
EYA3	1	28296855	eyes absent homolog 3 (Drosophila)	6.3						10.738		3.031		3	3	0	yes	no
PTAFR	1	28473677	platelet-activating factor receptor				7.25							1	1	0	yes	no
TRNAU1AP	1	28879597	tRNA selenocysteine 1 associated protein 1										13.781	1	1	0	yes	no
RAB42	1	28918712	RAB42, member RAS oncogene family	5.299			-8.903							2	1	1	no	no
SRSF4	1	29474255	serine/arginine-rich splicing factor 4										9.691	1	1	0	yes	no
SDC3	1	31342314	syndecan 3	65.384			6.978	4.659		39.793	5.371			5	5	0	yes	no
FABP3	1	31838472	fatty acid binding protein 3, muscle and heart (mammary-derived growth inhibitor)			-34.113						-8.486		2	0	2	no	yes
SERINC2	1	31882412	serine incorporator 2	-5.329			-9.994							2	0	2	no	yes
BAI2	1	32192718	brain-specific angiogenesis inhibitor 2	-6.629			-31.778							2	0	2	no	yes
PTP4A2	1	32372022	protein tyrosine phosphatase type IVA, member 2	-7.707			-18.097							2	0	2	no	yes
LCK	1	32716840	lymphocyte-specific protein tyrosine kinase									3.606		1	1	0	yes	no
MARCKSL1	1	32799433	MARCKS-like 1										13.029	1	1	0	yes	no
ZBTB8A	1	33005028	zinc finger and BTB domain containing 8A	-5.786										1	0	1	no	yes
RBBP4	1	33116743	retinoblastoma binding protein 4										9.747	1	1	0	yes	no
KIAA1522	1	33207486	KIAA1522				-6.41							1	0	1	no	yes
S100PBP	1	33282368	S100P binding protein							6.544				1	1	0	yes	no
TMEM54	1	33360195	transmembrane protein 54	5.393										1	1	0	yes	no
CSMD2	1	33979609	CUB and Sushi multiple domains 2			19.768								1	1	0	yes	no
GJB3	1	35246790	gap junction protein, beta 3, 31kDa			33.689								1	1	0	yes	no
GJA4	1	35258599	gap junction protein, alpha 4, 37kDa								-5.754			1	0	1	no	yes
CLSPN	1	36185819	claspin			28.169								1	1	0	yes	no
COL8A2	1	36560837	collagen, type VIII, alpha 2	22.651										1	1	0	yes	no
THRAP3	1	36690017	thyroid hormone receptor associated protein 3										-88.114	1	0	1	no	yes
ZC3H12A	1	37940153	zinc finger CCCH-type containing 12A							-35.007				1	0	1	no	yes
CDCA8	1	38158090	cell division cycle associated 8			13.68								1	1	0	yes	no
AKIRIN1	1	39456895	akirin 1										23.539	1	1	0	yes	no
MACF1	1	39546988	microtubule-actin crosslinking factor 1	6.792										1	1	0	yes	no
KIAA0754	1	39876151	KIAA0754			13.936								1	1	0	yes	no
HEYL	1	40089825	hairy/enhancer-of-split related with YRPW motif-like	12.761										1	1	0	yes	no
MYCL1	1	40361098	v-myc myelocytomatosis viral oncogene homolog 1, lung carcinoma derived (avian)									-3.744		1	0	1	no	yes
RIMS3	1	41086351	regulating synaptic membrane exocytosis 3	-9.253				-4.331						2	0	2	no	yes
KCNQ4	1	41249684	potassium voltage-gated channel, KQT-like subfamily, member 4				-5.372							1	0	1	no	yes
CITED4	1	41326729	Cbp/p300-interacting transactivator, with Glu/Asp-rich carboxy-terminal domain, 4				4.057							1	1	0	yes	no
FOXO6	1	41827594	forkhead box O6	-6.338			-21.308							2	0	2	no	yes
HIVEP3	1	41972036	human immunodeficiency virus type I enhancer binding protein 3						-5.084					1	0	1	no	yes
CCDC23	1	43272723	coiled-coil domain containing 23	-5.678										1	0	1	no	yes
TIE1	1	43766664	tyrosine kinase with immunoglobulin-like and EGF-like domains 1	6.131			6.849			15.812				3	3	0	yes	no
CDC20	1	43824626	cell division cycle 20 homolog (S. cerevisiae)							11.854				1	1	0	yes	no
PTPRF	1	43990858	protein tyrosine phosphatase, receptor type, F				-9.269				-6.694			2	0	2	no	yes
C1orf228	1	45140364	chromosome 1 open reading frame 228	-91.914			-10.29			-12.464				3	0	3	no	yes
KIF2C	1	45205490	kinesin family member 2C									9.869		1	1	0	yes	no
PLK3	1	45265897	polo-like kinase 3							-23.444				1	0	1	no	yes
TCTEX1D4	1	45271585	Tctex1 domain containing 4	-9.766			-7.073							2	0	2	no	yes
HPDL	1	45792545	4-hydroxyphenylpyruvate dioxygenase-like			15.486								1	1	0	yes	no
CCDC163P	1	45959538	coiled-coil domain containing 163, pseudogene				-4.528							1	0	1	no	yes
GPBP1L1	1	46092976	GC-rich promoter binding protein 1-like 1										11.59	1	1	0	yes	no
PIK3R3	1	46505812	phosphoinositide-3-kinase, regulatory subunit 3 (gamma)							20.026				1	1	0	yes	no
LURAP1	1	46669006	leucine rich adaptor protein 1				-7.523							1	0	1	no	yes
RAD54L	1	46713360	RAD54-like (S. cerevisiae)										-11.901	1	0	1	no	yes
FAAH	1	46859937	fatty acid amide hydrolase				-4.726							1	0	1	no	yes
ATPAF1	1	47098409	ATP synthase mitochondrial F1 complex assembly factor 1										-14.558	1	0	1	no	yes
KIAA0494	1	47124366	KIAA0494										-11.832	1	0	1	no	yes
TAL1	1	47681963	T-cell acute lymphocytic leukemia 1				9.556							1	1	0	yes	no
STIL	1	47715811	SCL/TAL1 interrupting locus			29.684						4.003		2	2	0	yes	no
BEND5	1	49193195	BEN domain containing 5	-5.043			-4.342					-6.666		3	0	3	no	yes
KTI12	1	52497775	KTI12 homolog, chromatin associated (S. cerevisiae)	-5.474										1	0	1	no	yes
ORC1	1	52838501	origin recognition complex, subunit 1			12.422								1	1	0	yes	no
GPX7	1	53068044	glutathione peroxidase 7	-5.938										1	0	1	no	yes
ZYG11A	1	53308183	zyg-11 homolog A (C. elegans)			49.659								1	1	0	yes	no
ECHDC2	1	53361656	enoyl CoA hydratase domain containing 2				-4.131							1	0	1	no	yes
PODN	1	53527854	podocan		-21.141		-19.681							2	0	2	no	yes
LRP8	1	53711217	low density lipoprotein receptor-related protein 8, apolipoprotein e receptor			10.98						4.956		2	2	0	yes	no
GLIS1	1	53971910	GLIS family zinc finger 1			28.221								1	1	0	yes	no
HSPB11	1	54387234	heat shock protein family B (small), member 11						5.628	10.626				2	2	0	yes	no
SSBP3	1	54692190	single stranded DNA binding protein 3	-6.736			-4.374							2	0	2	no	yes
C1orf191	1	54703710	chromosome 1 open reading frame 191				-7.673							1	0	1	no	yes
FAM151A	1	55074855	family with sequence similarity 151, member A								-5.041			1	0	1	no	yes
TTC22	1	55245385	tetratricopeptide repeat domain 22					-4.621			-5.11		-13.999	3	0	3	no	yes
DHCR24	1	55315306	24-dehydrocholesterol reductase							8.337		-4.553		2	1	1	no	no
PPAP2B	1	56960419	phosphatidic acid phosphatase type 2B							16.75				1	1	0	yes	no
PRKAA2	1	57110995	protein kinase, AMP-activated, alpha 2 catalytic subunit									-3.208		1	0	1	no	yes
DAB1	1	57460451	disabled homolog 1 (Drosophila)	-5.772										1	0	1	no	yes
TACSTD2	1	59041099	tumor-associated calcium signal transducer 2				-9.473							1	0	1	no	yes
JUN	1	59246465	jun proto-oncogene	-26.265			-8.267			-14.334			13.063	4	1	3	no	no
FGGY	1	59762310	FGGY carbohydrate kinase domain containing										-9.744	1	0	1	no	yes
HOOK1	1	60280458	hook homolog 1 (Drosophila)	20.967		12.951	6.116						18.275	4	4	0	yes	no
NFIA	1	61330931	nuclear factor I/A	7.657						7.923				2	2	0	yes	no
DOCK7	1	62920399	dedicator of cytokinesis 7							6.736				1	1	0	yes	no
ATG4C	1	63249806	autophagy related 4C, cysteine peptidase							14.28				1	1	0	yes	no
AK4	1	65613232	adenylate kinase 4			11.56		-5.286						2	1	1	no	no
DNAJC6	1	65713902	DnaJ (Hsp40) homolog, subfamily C, member 6			10.579							-10.86	2	1	1	no	no
LEPR	1	65886248	leptin receptor			12.363								1	1	0	yes	no
PDE4B	1	66258197	phosphodiesterase 4B, cAMP-specific							-8.923		-4.45		2	0	2	no	yes
TCTEX1D1	1	67218142	Tctex1 domain containing 1	-33.848										1	0	1	no	yes
IL12RB2	1	67773047	interleukin 12 receptor, beta 2			40.891	21.435							2	2	0	yes	no
GADD45A	1	68150744	growth arrest and DNA-damage-inducible, alpha							-6.94				1	0	1	no	yes
GNG12	1	68167149	guanine nucleotide binding protein (G protein), gamma 12	24.927				4.392		47.696		-6.546		4	3	1	no	no
WLS	1	68564142	wntless homolog (Drosophila)	6.606				6.011		18.336				3	3	0	yes	no
DEPDC1	1	68939835	DEP domain containing 1			31.781				6.434				2	2	0	yes	no
ANKRD13C	1	70726271	ankyrin repeat domain 13C							-13.504				1	0	1	no	yes
CTH	1	70876901	cystathionase (cystathionine gamma-lyase)							-8.914			-27.484	2	0	2	no	yes
PTGER3	1	71318036	prostaglandin E receptor 3 (subtype EP3)							-8.677				1	0	1	no	yes
NEGR1	1	71868625	neuronal growth regulator 1			14.55								1	1	0	yes	no
FPGT	1	74663922	fucose-1-phosphate guanylyltransferase							11.489				1	1	0	yes	no
C1orf173	1	75033795	chromosome 1 open reading frame 173			154.482								1	1	0	yes	no
CRYZ	1	75171170	crystallin, zeta (quinone reductase)							10.717				1	1	0	yes	no
NEXN	1	78354198	nexilin (F actin binding protein)	6.712			10.622			11.774				3	3	0	yes	no
DNAJB4	1	78444859	DnaJ (Hsp40) homolog, subfamily B, member 4						5.562			-4.266		2	1	1	no	no
GIPC2	1	78445226	GIPC PDZ domain containing family, member 2	7.103				12.098	11.475	17.171	13.496	-9.102		6	5	1	no	no
IFI44L	1	79085607	interferon-induced protein 44-like								6.445			1	1	0	yes	no
IFI44	1	79115481	interferon-induced protein 44					4.325			5.552			2	2	0	yes	no
ELTD1	1	79355449	EGF, latrophilin and seven transmembrane domain containing 1	15.231						57.495				2	2	0	yes	no
LPHN2	1	81771845	latrophilin 2	26.649			6.739	5.117		28.849				4	4	0	yes	no
LPAR3	1	85277285	lysophosphatidic acid receptor 3	164.911	391.287	697.802	78.457	13.62			8.242			6	6	0	yes	no
MCOLN2	1	85391268	mucolipin 2	11.121										1	1	0	yes	no
SYDE2	1	85622556	synapse defective 1, Rho GTPase, homolog 2 (C. elegans)			18.896								1	1	0	yes	no
BCL10	1	85731931	B-cell CLL/lymphoma 10							-107.764			13.023	2	1	1	no	no
DDAH1	1	85784168	dimethylarginine dimethylaminohydrolase 1	5.491			15.983			66.21				3	3	0	yes	no
CYR61	1	86046444	cysteine-rich, angiogenic inducer, 61	31.043		-14.926				129.068				3	2	1	no	no
CLCA2	1	86889769	chloride channel accessory 2			23.016								1	1	0	yes	no
HS2ST1	1	87380331	heparan sulfate 2-O-sulfotransferase 1							7.891				1	1	0	yes	no
LMO4	1	87794151	LIM domain only 4	20.617			12.187			11.088				3	3	0	yes	no
GBP3	1	89472349	guanylate binding protein 3							7.61				1	1	0	yes	no
GBP1	1	89518002	guanylate binding protein 1, interferon-inducible	8.236			6.052			8.868				3	3	0	yes	no
GBP2	1	89571815	guanylate binding protein 2, interferon-inducible	5.676			5.378							2	2	0	yes	no
GBP4	1	89646831	guanylate binding protein 4				8.844						31.249	2	2	0	yes	no
GBP5	1	89724633	guanylate binding protein 5	14.94			30.341	4.743		7.372	6.667	7.449		6	6	0	yes	no
GBP6	1	89829617	guanylate binding protein family, member 6	8.11	108.274	186.506	5.936							4	4	0	yes	no
LRRC8C	1	90098631	leucine rich repeat containing 8 family, member C				4.477							1	1	0	yes	no
CDC7	1	91966408	cell division cycle 7 homolog (S. cerevisiae)							17.789				1	1	0	yes	no
TGFBR3	1	92145902	transforming growth factor, beta receptor III	5.988				4.734				-4.722		3	2	1	no	no
GFI1	1	92940319	growth factor independent 1 transcription repressor									4.067		1	1	0	yes	no
CCDC18	1	93645476	coiled-coil domain containing 18				4.16							1	1	0	yes	no
FNBP1L	1	93913658	formin binding protein 1-like	8.268		14.623								2	2	0	yes	no
ARHGAP29	1	94614544	Rho GTPase activating protein 29							149.772				1	1	0	yes	no
CNN3	1	95362507	calponin 3, acidic							23.987		-7.175		2	1	1	no	no
TMEM56	1	95582894	transmembrane protein 56				4.731							1	1	0	yes	no
SNX7	1	99127236	sorting nexin 7							10.3				1	1	0	yes	no
FRRS1	1	100174259	ferric-chelate reductase 1			126.53								1	1	0	yes	no
TRMT13	1	100598706	tRNA methyltransferase 13 homolog (S. cerevisiae)						-6.23	7.424				2	1	1	no	no
GPR88	1	101003693	G protein-coupled receptor 88	13.273	15.099		15.398	9.727	8.331	9.13	9.159			7	7	0	yes	no
VCAM1	1	101185305	vascular cell adhesion molecule 1	43.845			5.523		6.519	278.182				4	4	0	yes	no
EXTL2	1	101337943	exostoses (multiple)-like 2							7.324				1	1	0	yes	no
S1PR1	1	101702444	sphingosine-1-phosphate receptor 1	-7.987								-5.461		2	0	2	no	yes
OLFM3	1	102268130	olfactomedin 3			11.786								1	1	0	yes	no
COL11A1	1	103342023	collagen, type XI, alpha 1			10.155								1	1	0	yes	no
VAV3	1	108113782	vav 3 guanine nucleotide exchange factor				5.751	5.216			5.116		16.051	4	4	0	yes	no
HENMT1	1	109190912	HEN1 methyltransferase homolog 1 (Arabidopsis)									3.628		1	1	0	yes	no
AKNAD1	1	109358520	AKNA domain containing 1			26.416								1	1	0	yes	no
GPSM2	1	109417972	G-protein signaling modulator 2			16.18								1	1	0	yes	no
KIAA1324	1	109656301	KIAA1324					-5.353		-14.523	-8.459			3	0	3	no	yes
SARS	1	109756540	seryl-tRNA synthetase										-8.764	1	0	1	no	yes
CELSR2	1	109792641	cadherin, EGF LAG seven-pass G-type receptor 2 (flamingo homolog, Drosophila)		12.184	12.316								2	2	0	yes	no
PSRC1	1	109822178	proline/serine-rich coiled-coil 1									5.251		1	1	0	yes	no
SORT1	1	109852192	sortilin 1							6.405				1	1	0	yes	no
GNAT2	1	110145889	guanine nucleotide binding protein (G protein), alpha transducing activity polypeptide 2			27.998								1	1	0	yes	no
GSTM1	1	110230436	glutathione S-transferase mu 1	-30.229										1	0	1	no	yes
GSTM3	1	110276554	glutathione S-transferase mu 3 (brain)							6.686				1	1	0	yes	no
CSF1	1	110452864	colony stimulating factor 1 (macrophage)	16.424										1	1	0	yes	no
SLC6A17	1	110693108	solute carrier family 6, member 17			21.61								1	1	0	yes	no
RBM15	1	110881128	RNA binding motif protein 15							21.114				1	1	0	yes	no
KCNA10	1	111059839	potassium voltage-gated channel, shaker-related subfamily, member 10		30.294	54.586								2	2	0	yes	no
KCNA3	1	111214310	potassium voltage-gated channel, shaker-related subfamily, member 3	-7.292			-6.252							2	0	2	no	yes
CHI3L2	1	111743393	chitinase 3-like 2	-45.321			-13.107				-7.271		9.731	4	1	3	no	no
CHIA	1	111833484	chitinase, acidic			31.055								1	1	0	yes	no
C1orf162	1	112016414	chromosome 1 open reading frame 162				4.057							1	1	0	yes	no
CTTNBP2NL	1	112938803	CTTNBP2 N-terminal like	7.336						15.666		-4.365		3	2	1	no	no
RHOC	1	113243728	ras homolog family member C					4.299		10.478	5.063			3	3	0	yes	no
LRIG2	1	113615831	leucine-rich repeats and immunoglobulin-like domains 2							18.178			-20.601	2	1	1	no	no
PTPN22	1	114356433	protein tyrosine phosphatase, non-receptor type 22 (lymphoid)			13.163	4.769					3.448		3	3	0	yes	no
SYT6	1	114631914	synaptotagmin VI		11.965	61.735								2	2	0	yes	no
TSPAN2	1	115590632	tetraspanin 2				4.709							1	1	0	yes	no
VANGL1	1	116184574	vang-like 1 (van gogh, Drosophila)									4.473		1	1	0	yes	no
SLC22A15	1	116519119	solute carrier family 22, member 15				4.679							1	1	0	yes	no
IGSF3	1	117117031	immunoglobulin superfamily, member 3				-10.147				-6.282			2	0	2	no	yes
CD2	1	117297007	CD2 molecule									4.116		1	1	0	yes	no
FAM46C	1	118148556	family with sequence similarity 46, member C							-32.998				1	0	1	no	yes
SPAG17	1	118496484	sperm associated antigen 17			16.757								1	1	0	yes	no
TBX15	1	119425669	T-box 15			30.245								1	1	0	yes	no
HAO2	1	119911402	hydroxyacid oxidase 2 (long chain)				-6.248							1	0	1	no	yes
HMGCS2	1	120290619	3-hydroxy-3-methylglutaryl-CoA synthase 2 (mitochondrial)		24.548									1	1	0	yes	no
REG4	1	120336641	regenerating islet-derived family, member 4		148.692	261.888	10.96							3	3	0	yes	no
NOTCH2	1	120454176	notch 2									-3.271	23.522	2	1	1	no	no
FCGR1B	1	120926979	Fc fragment of IgG, high affinity Ib, receptor (CD64)							40.783				1	1	0	yes	no
FAM72D	1	143896452	family with sequence similarity 72, member D							12.466				1	1	0	yes	no
TXNIP	1	145438469	thioredoxin interacting protein							9.423				1	1	0	yes	no
RBM8A	1	145507598	RNA binding motif protein 8A										10.559	1	1	0	yes	no
PEX11B	1	145516252	peroxisomal biogenesis factor 11 beta							7.438				1	1	0	yes	no
CD160	1	145695798	CD160 molecule				5.147							1	1	0	yes	no
FCGR1A	1	149754227	Fc fragment of IgG, high affinity Ia, receptor (CD64)				14.519			30.722				2	2	0	yes	no
BOLA1	1	149858486	bolA homolog 1 (E. coli)							9.524				1	1	0	yes	no
VPS45	1	150039369	vacuolar protein sorting 45 homolog (S. cerevisiae)							9.584				1	1	0	yes	no
C1orf54	1	150240600	chromosome 1 open reading frame 54							13.184				1	1	0	yes	no
ADAMTSL4	1	150521884	ADAMTS-like 4	9.787										1	1	0	yes	no
MCL1	1	150547032	myeloid cell leukemia sequence 1 (BCL2-related)										94.835	1	1	0	yes	no
ENSA	1	150573327	endosulfine alpha										53.109	1	1	0	yes	no
GOLPH3L	1	150618701	golgi phosphoprotein 3-like							20.444				1	1	0	yes	no
CTSS	1	150702551	cathepsin S				5.374						12.142	2	2	0	yes	no
CTSK	1	150768684	cathepsin K					-6.096			-9.192			2	0	2	no	yes
ANXA9	1	150954493	annexin A9	7.1			5.056							2	2	0	yes	no
MLLT11	1	151030234	myeloid/lymphoid or mixed-lineage leukemia (trithorax homolog, Drosophila); translocated to, 11	-6.064								4.777		2	1	1	no	no
SELENBP1	1	151336778	selenium binding protein 1					9.743	12.748	38.679	6.587			4	4	0	yes	no
CGN	1	151482986	cingulin			11.441								1	1	0	yes	no
TUFT1	1	151512781	tuftelin 1							-13.37				1	0	1	no	yes
RORC	1	151778547	RAR-related orphan receptor C				-69.476							1	0	1	no	yes
TCHHL1	1	152056620	trichohyalin-like 1		21.646									1	1	0	yes	no
RPTN	1	152126071	repetin		42.224									1	1	0	yes	no
HRNR	1	152184558	hornerin		50.239	484.858								2	2	0	yes	no
FLG	1	152274651	filaggrin		21.992	956.142								2	2	0	yes	no
FLG2	1	152321213	filaggrin family member 2		56.36									1	1	0	yes	no
CRNN	1	152381719	cornulin		27.353	113.168								2	2	0	yes	no
LCE3C	1	152573138	late cornified envelope 3C				6.018							1	1	0	yes	no
LCE3B	1	152586287	late cornified envelope 3B				8.837							1	1	0	yes	no
KPRP	1	152730506	keratinocyte proline-rich protein		30.893									1	1	0	yes	no
IVL	1	152881021	involucrin			34.98								1	1	0	yes	no
SPRR1B	1	153003678	small proline-rich protein 1B				-4.286							1	0	1	no	yes
PRR9	1	153190060	proline rich 9				-6.82							1	0	1	no	yes
LOR	1	153232176	loricrin			-13.375	-27.054							2	0	2	no	yes
S100A9	1	153330330	S100 calcium binding protein A9	-9.694		-10.028		11.096		59.541	18.227		266.07	6	4	2	no	no
S100A12	1	153346184	S100 calcium binding protein A12	-17.635		-11.592		47.132		38.216	35.541			5	3	2	no	no
S100A8	1	153362508	S100 calcium binding protein A8	-15.4				8.576		53.762	12.388		822.536	5	4	1	no	no
S100A16	1	153579362	S100 calcium binding protein A16	13.229		-11.193				8.179				3	2	1	no	no
S100A14	1	153586731	S100 calcium binding protein A14				-158.867							1	0	1	no	yes
S100A13	1	153591263	S100 calcium binding protein A13			-12.611				10.432				2	1	1	no	no
SLC27A3	1	153746830	solute carrier family 27 (fatty acid transporter), member 3							8.313				1	1	0	yes	no
RAB13	1	153954127	RAB13, member RAS oncogene family							17.673				1	1	0	yes	no
NUP210L	1	153965161	nucleoporin 210kDa-like			74.62								1	1	0	yes	no
TPM3	1	154127784	tropomyosin 3							-8.19				1	0	1	no	yes
IL6R	1	154377669	interleukin 6 receptor								-8.169	-3.503		2	0	2	no	yes
SHE	1	154442248	Src homology 2 domain containing E							11.192		-5.887		2	1	1	no	no
CHRNB2	1	154540257	cholinergic receptor, nicotinic, beta 2 (neuronal)		21.849	106.463								2	2	0	yes	no
PBXIP1	1	154916552	pre-B-cell leukemia homeobox interacting protein 1									-4.83		1	0	1	no	yes
EFNA1	1	155099936	ephrin-A1				-6.094							1	0	1	no	yes
TRIM46	1	155145873	tripartite motif containing 46				-4.432							1	0	1	no	yes
PKLR	1	155259630	pyruvate kinase, liver and RBC		39.486	10.976								2	2	0	yes	no
GON4L	1	155719508	gon-4-like (C. elegans)						-5.687					1	0	1	no	yes
SYT11	1	155829300	synaptotagmin XI				5.636							1	1	0	yes	no
KIAA0907	1	155882834	KIAA0907							8.947				1	1	0	yes	no
LAMTOR2	1	156024543	late endosomal/lysosomal adaptor, MAPK and MTOR activator 2										11.998	1	1	0	yes	no
RAB25	1	156030951	RAB25, member RAS oncogene family				-5.83							1	0	1	no	yes
SEMA4A	1	156117157	sema domain, immunoglobulin domain (Ig), transmembrane domain (TM) and short cytoplasmic domain, (semaphorin) 4A					-4.122						1	0	1	no	yes
IQGAP3	1	156495197	IQ motif containing GTPase activating protein 3			19.51								1	1	0	yes	no
NES	1	156638555	nestin	18.603			4.238	12.318	11.585	29.18	7.554			6	6	0	yes	no
CRABP2	1	156669398	cellular retinoic acid binding protein 2				-7.508							1	0	1	no	yes
SH2D2A	1	156776035	SH2 domain containing 2A	17.071			5.008					8.638		3	3	0	yes	no
NTRK1	1	156785432	neurotrophic tyrosine kinase, receptor, type 1		14.192	60.198	4.044							3	3	0	yes	no
INSRR	1	156809855	insulin receptor-related receptor			23.968								1	1	0	yes	no
ETV3	1	157090983	ets variant 3							-7.184				1	0	1	no	yes
FCRL5	1	157483167	Fc receptor-like 5								-6.61			1	0	1	no	yes
FCRL3	1	157646271	Fc receptor-like 3	21.355			16.043		15.182				280.546	4	4	0	yes	no
FCRL2	1	157715523	Fc receptor-like 2			-11.066						-6.616		2	0	2	no	yes
FCRL1	1	157764193	Fc receptor-like 1									-13.643		1	0	1	no	yes
CD5L	1	157800704	CD5 molecule-like	53.928	68.536		20.244	252.978	444.309	532.439	344.733			7	7	0	yes	no
KIRREL	1	157963063	kin of IRRE like (Drosophila)	6.937										1	1	0	yes	no
CD1D	1	158149737	CD1d molecule				-6.259			9.196		-3.863		3	1	2	no	no
CD1A	1	158223927	CD1a molecule	-73.727			-250.64							2	0	2	no	yes
CD1C	1	158259576	CD1c molecule			-10.067	-25.946					-9.117		3	0	3	no	yes
CD1B	1	158297741	CD1b molecule	-180.429			-166.375							2	0	2	no	yes
CD1E	1	158323254	CD1e molecule	-320.63			-358.9					-6.131		3	0	3	no	yes
OR10K1	1	158435272	olfactory receptor, family 10, subfamily K, member 1		19.934									1	1	0	yes	no
OR10R2	1	158449668	olfactory receptor, family 10, subfamily R, member 2		31.411									1	1	0	yes	no
OR10Z1	1	158576229	olfactory receptor, family 10, subfamily Z, member 1		27.434									1	1	0	yes	no
SPTA1	1	158580278	spectrin, alpha, erythrocytic 1 (elliptocytosis 2)		77.933	13.303	4.917							3	3	0	yes	no
MNDA	1	158801107	myeloid cell nuclear differentiation antigen				6.45			31.983				2	2	0	yes	no
PYHIN1	1	158900586	pyrin and HIN domain family, member 1	5.832			16.174							2	2	0	yes	no
IFI16	1	158969758	interferon, gamma-inducible protein 16				4.638							1	1	0	yes	no
AIM2	1	159032274	absent in melanoma 2	7.26			5.314							2	2	0	yes	no
CADM3	1	159141399	cell adhesion molecule 3		-24.218									1	0	1	no	yes
DARC	1	159173097	Duffy blood group, chemokine receptor			-18.16				14.32				2	1	1	no	no
FCER1A	1	159259504	Fc fragment of IgE, high affinity I, receptor for; alpha polypeptide			-10.783						-11.107		2	0	2	no	yes
FCRL6	1	159770301	Fc receptor-like 6	9.744			12.104							2	2	0	yes	no
SLAMF8	1	159796540	SLAM family member 8	29.773			4.56		-5.705	10.214				4	3	1	no	no
TAGLN2	1	159887897	transgelin 2										27.42	1	1	0	yes	no
IGSF9	1	159896829	immunoglobulin superfamily, member 9				-5.316							1	0	1	no	yes
KCNJ10	1	160007257	potassium inwardly-rectifying channel, subfamily J, member 10	15.623			20.209			39.993				3	3	0	yes	no
PEA15	1	160175127	phosphoprotein enriched in astrocytes 15										13.314	1	1	0	yes	no
DCAF8	1	160185505	DDB1 and CUL4 associated factor 8				13.962							1	1	0	yes	no
COPA	1	160259063	coatomer protein complex, subunit alpha										9.931	1	1	0	yes	no
SLAMF6	1	160454820	SLAM family member 6	6.55			10.384							2	2	0	yes	no
SLAMF1	1	160577890	signaling lymphocytic activation molecule family member 1				-42.2	-6.336		-7.693	-14.95	-3.375	-107.044	6	0	6	no	yes
CD48	1	160648536	CD48 molecule										-10.474	1	0	1	no	yes
SLAMF7	1	160709037	SLAM family member 7	12.476			5.213							2	2	0	yes	no
LY9	1	160765896	lymphocyte antigen 9					-4.233		-6.42	-7.144	-4.591		4	0	4	no	yes
CD244	1	160799950	CD244 molecule, natural killer cell receptor 2B4				18.338	20.744		26.132	37.927	4.056	9.563	6	6	0	yes	no
ITLN1	1	160846329	intelectin 1 (galactofuranose binding)				-13.147							1	0	1	no	yes
ADAMTS4	1	161159538	ADAM metallopeptidase with thrombospondin type 1 motif, 4				-4.909							1	0	1	no	yes
FCER1G	1	161185024	Fc fragment of IgE, high affinity I, receptor for; gamma polypeptide				10.133			21.081			31.458	3	3	0	yes	no
NR1I3	1	161199456	nuclear receptor subfamily 1, group I, member 3			21.641								1	1	0	yes	no
SDHC	1	161284047	succinate dehydrogenase complex, subunit C, integral membrane protein, 15kDa										14.236	1	1	0	yes	no
C1orf192	1	161334521	chromosome 1 open reading frame 192			27.837								1	1	0	yes	no
FCGR2A	1	161475220	Fc fragment of IgG, low affinity IIa, receptor (CD32)							16.787			29.609	2	2	0	yes	no
FCGR3A	1	161511549	Fc fragment of IgG, low affinity IIIa, receptor (CD16a)	16.155			47.358							2	2	0	yes	no
FCGR2B	1	161551101	Fc fragment of IgG, low affinity IIb, receptor (CD32)									-4.631	13.111	2	1	1	no	no
FCGR2C	1	161551129	Fc fragment of IgG, low affinity IIc, receptor for (CD32) (gene/pseudogene)										9.518	1	1	0	yes	no
FCGR3B	1	161592986	Fc fragment of IgG, low affinity IIIb, receptor (CD16b)				9.07	69.974		330.831	161.257		458.682	5	5	0	yes	no
FCRLA	1	161676762	Fc receptor-like A			-28.004						-16.244		2	0	2	no	yes
FCRLB	1	161691353	Fc receptor-like B	19.257	11.035	10.38	39.977	23.141		28.718	20.286	15.299	53.172	9	9	0	yes	no
SH2D1B	1	162365056	SH2 domain containing 1B	16.148	21.455		61.248	58.201		14.132	14.803			6	6	0	yes	no
UHMK1	1	162467041	U2AF homology motif (UHM) kinase 1						-5.066					1	0	1	no	yes
DDR2	1	162601163	discoidin domain receptor tyrosine kinase 2			15.26				9.853	-5.34			3	2	1	no	no
RGS5	1	163080911	regulator of G-protein signaling 5	11.203						8.421				2	2	0	yes	no
PBX1	1	164524821	pre-B-cell leukemia homeobox 1	9.061				4.586		20.594				3	3	0	yes	no
POGK	1	166808681	pogo transposable element with KRAB domain						-5.287				-9.108	2	0	2	no	yes
ILDR2	1	166887996	immunoglobulin-like domain containing receptor 2	16.665	114.529		41.653							3	3	0	yes	no
MAEL	1	166958346	maelstrom homolog (Drosophila)		26.069	28.652	6.425							3	3	0	yes	no
GPA33	1	167022073	glycoprotein A33 (transmembrane)	-5.873		14.496	4.486							3	2	1	no	no
DUSP27	1	167063282	dual specificity phosphatase 27 (putative)		31.147									1	1	0	yes	no
CD247	1	167399877	CD247 molecule		13.339			7.211	6.687		7.85	12.122		5	5	0	yes	no
CREG1	1	167498914	cellular repressor of E1A-stimulated genes 1				4.28			9.696				2	2	0	yes	no
MPZL1	1	167690429	myelin protein zero-like 1							7.349				1	1	0	yes	no
ADCY10	1	167778625	adenylate cyclase 10 (soluble)			87.128								1	1	0	yes	no
GPR161	1	168053997	G protein-coupled receptor 161	7.779										1	1	0	yes	no
ANKRD36BP1	1	168214803	ankyrin repeat domain 36B pseudogene 1			29.466								1	1	0	yes	no
XCL2	1	168510003	chemokine (C motif) ligand 2	13.693			25.065							2	2	0	yes	no
XCL1	1	168545711	chemokine (C motif) ligand 1	5.027			5.609							2	2	0	yes	no
DPT	1	168664697	dermatopontin		-42.637		-27.39	-5.344			-5.082			4	0	4	no	yes
ATP1B1	1	169074935	ATPase, Na+/K+ transporting, beta 1 polypeptide					4.561			5.83			2	2	0	yes	no
NME7	1	169101769	NME/NM23 family member 7								5.806			1	1	0	yes	no
C1orf114	1	169364108	chromosome 1 open reading frame 114		14.811	35.984								2	2	0	yes	no
F5	1	169483404	coagulation factor V (proaccelerin, labile factor)					-4.07		-7.197	-8.677			3	0	3	no	yes
SELP	1	169558037	selectin P (granule membrane protein 140kDa, antigen CD62)					-7.414	-5.798		-13.262			3	0	3	no	yes
SELL	1	169659808	selectin L	-23.082										1	0	1	no	yes
SELE	1	169691781	selectin E			39.932	-6.416	-5.603			-16.63			4	1	3	no	no
KIFAP3	1	169890467	kinesin-associated protein 3							7.549				1	1	0	yes	no
PRRX1	1	170631869	paired related homeobox 1		-69.554		-10.144	-7.489	-47.546		-14.707	-3.152		6	0	6	no	yes
FMO3	1	171060018	flavin containing monooxygenase 3			15.901								1	1	0	yes	no
FMO2	1	171154347	flavin containing monooxygenase 2 (non-functional)			12.692	-6.429	-7.256	-12.422					4	1	3	no	no
FMO1	1	171217638	flavin containing monooxygenase 1					-4.887						1	0	1	no	yes
MYOC	1	171604557	myocilin, trabecular meshwork inducible glucocorticoid response				-11.624							1	0	1	no	yes
METTL13	1	171750788	methyltransferase like 13							6.946				1	1	0	yes	no
FASLG	1	172628154	Fas ligand (TNF superfamily, member 6)	24.426	14.036		29.373	8.227		11.155	5.764	11.524		7	7	0	yes	no
TNFSF4	1	173152873	tumor necrosis factor (ligand) superfamily, member 4										-19.605	1	0	1	no	yes
ZBTB37	1	173837220	zinc finger and BTB domain containing 37			25.907								1	1	0	yes	no
MRPS14	1	174979925	mitochondrial ribosomal protein S14							9.217				1	1	0	yes	no
TNR	1	175291935	tenascin R		16.157	70.155								2	2	0	yes	no
ASTN1	1	176826438	astrotactin 1		16.692									1	1	0	yes	no
RASAL2	1	178062864	RAS protein activator like 2									-3.193		1	0	1	no	yes
C1orf220	1	178511887	chromosome 1 open reading frame 220	11.584										1	1	0	yes	no
RALGPS2	1	178694300	Ral GEF with PH domain and SH3 binding motif 2									-4.806	37.186	2	1	1	no	no
AXDND1	1	179334855	axonemal dynein light chain domain containing 1			31.075								1	1	0	yes	no
TDRD5	1	179560748	tudor domain containing 5		17.184									1	1	0	yes	no
FAM163A	1	179712298	family with sequence similarity 163, member A				-115.011							1	0	1	no	yes
TOR1AIP1	1	179851177	torsin A interacting protein 1										9.147	1	1	0	yes	no
CEP350	1	179923873	centrosomal protein 350kDa						-7.064					1	0	1	no	yes
LHX4	1	180199421	LIM homeobox 4	6.515		10.406								2	2	0	yes	no
IER5	1	181057638	immediate early response 5	-5.598										1	0	1	no	yes
ZNF648	1	182023705	zinc finger protein 648		20.264									1	1	0	yes	no
GLUL	1	182350839	glutamate-ammonia ligase							25.78				1	1	0	yes	no
RGSL1	1	182419256	regulator of G-protein signaling like 1			72.022								1	1	0	yes	no
RNASEL	1	182542769	ribonuclease L (2',5'-oligoisoadenylate synthetase-dependent)							7.377				1	1	0	yes	no
RGS16	1	182567758	regulator of G-protein signaling 16	5.401									-32.985	2	1	1	no	no
NPL	1	182758428	N-acetylneuraminate pyruvate lyase (dihydrodipicolinate synthase)				4.232			42.435				2	2	0	yes	no
DHX9	1	182808504	DEAH (Asp-Glu-Ala-His) box polypeptide 9										13.136	1	1	0	yes	no
LAMC1	1	182992597	laminin, gamma 1 (formerly LAMB2)	18.324						42.955			15.379	3	3	0	yes	no
LAMC2	1	183155373	laminin, gamma 2				-9.213				-5.738			2	0	2	no	yes
NMNAT2	1	183217372	nicotinamide nucleotide adenylyltransferase 2			44.924								1	1	0	yes	no
NCF2	1	183524698	neutrophil cytosolic factor 2				5.71			21.996				2	2	0	yes	no
RGL1	1	183605208	ral guanine nucleotide dissociation stimulator-like 1	23.341						42.601				2	2	0	yes	no
C1orf21	1	184356192	chromosome 1 open reading frame 21							8.871				1	1	0	yes	no
FAM129A	1	184759858	family with sequence similarity 129, member A					-4.793	-12.432				-64.907	3	0	3	no	yes
TRMT1L	1	185087220	tRNA methyltransferase 1 homolog (S. cerevisiae)-like							20.479				1	1	0	yes	no
HMCN1	1	185703683	hemicentin 1					7.784	14.694	18.267	15.46			4	4	0	yes	no
TPR	1	186282954	translocated promoter region, nuclear basket protein				4.623							1	1	0	yes	no
PLA2G4A	1	186798085	phospholipase A2, group IVA (cytosolic, calcium-dependent)							12.789				1	1	0	yes	no
RGS18	1	192127587	regulator of G-protein signaling 18				4.677		6.163	25.831	5.304	-3.982		5	4	1	no	no
RGS1	1	192544857	regulator of G-protein signaling 1							-12.699				1	0	1	no	yes
RGS13	1	192605275	regulator of G-protein signaling 13							-38.368	-9.192			2	0	2	no	yes
RGS2	1	192778169	regulator of G-protein signaling 2, 24kDa	-5.876		-11.175						-3.859		3	0	3	no	yes
KCNT2	1	196194909	potassium channel, subfamily T, member 2			12.436								1	1	0	yes	no
CFH	1	196621008	complement factor H				7.876			30.408		5.586		3	3	0	yes	no
CFHR3	1	196743925	complement factor H-related 3			39.328								1	1	0	yes	no
CFHR1	1	196788875	complement factor H-related 1	17.061			29.288			103.243			66.144	4	4	0	yes	no
ASPM	1	197053258	asp (abnormal spindle) homolog, microcephaly associated (Drosophila)	6.273		62.079	5.099			25.504		11.376		5	5	0	yes	no
ZBTB41	1	197127572	zinc finger and BTB domain containing 41			92.161								1	1	0	yes	no
CRB1	1	197170592	crumbs homolog 1 (Drosophila)		21.686	32.079								2	2	0	yes	no
DENND1B	1	197473878	DENN/MADD domain containing 1B									3.459		1	1	0	yes	no
PTPRC	1	198607801	protein tyrosine phosphatase, receptor type, C										12.686	1	1	0	yes	no
NR5A2	1	199996730	nuclear receptor subfamily 5, group A, member 2						-9.067					1	0	1	no	yes
ZNF281	1	200375827	zinc finger protein 281			69.144								1	1	0	yes	no
KIF14	1	200520628	kinesin family member 14	6.651		227.751				8.638		11.526	-17.42	5	4	1	no	no
CAMSAP2	1	200708686	calmodulin regulated spectrin-associated protein family, member 2	5.229						10.358				2	2	0	yes	no
KIF21B	1	200938520	kinesin family member 21B									3.535		1	1	0	yes	no
CACNA1S	1	201008642	calcium channel, voltage-dependent, L type, alpha 1S subunit		26.118	56.69								2	2	0	yes	no
IGFN1	1	201159953	immunoglobulin-like and fibronectin type III domain containing 1		18.338									1	1	0	yes	no
PKP1	1	201252580	plakophilin 1 (ectodermal dysplasia/skin fragility syndrome)				-38.654							1	0	1	no	yes
TNNT2	1	201328136	troponin T type 2 (cardiac)			24.824								1	1	0	yes	no
LAD1	1	201342372	ladinin 1				-6.461							1	0	1	no	yes
PHLDA3	1	201434620	pleckstrin homology-like domain, family A, member 3				-4.018							1	0	1	no	yes
NAV1	1	201592411	neuron navigator 1						-7.594					1	0	1	no	yes
LMOD1	1	201865580	leiomodin 1 (smooth muscle)					4.253						1	1	0	yes	no
GPR37L1	1	202091986	G protein-coupled receptor 37 like 1		25.711									1	1	0	yes	no
UBE2T	1	202300785	ubiquitin-conjugating enzyme E2T (putative)							7.248				1	1	0	yes	no
PPP1R12B	1	202317827	protein phosphatase 1, regulatory subunit 12B	8.302						14.253				2	2	0	yes	no
PPFIA4	1	202995626	protein tyrosine phosphatase, receptor type, f polypeptide (PTPRF), interacting protein (liprin), alpha 4		14.454									1	1	0	yes	no
CHI3L1	1	203148059	chitinase 3-like 1 (cartilage glycoprotein-39)		-19.079			-34.99			-54.39			3	0	3	no	yes
CHIT1	1	203181955	chitinase 1 (chitotriosidase)					-14.147			-7.967			2	0	2	no	yes
BTG2	1	203274619	BTG family, member 2	-5.4			-4.85							2	0	2	no	yes
PRELP	1	203444956	proline/arginine-rich end leucine-rich repeat protein	29.969				11.376	13.45	17.737	7.394			5	5	0	yes	no
ATP2B4	1	203595689	ATPase, Ca++ transporting, plasma membrane 4						-5.972				-13.02	2	0	2	no	yes
ZC3H11A	1	203764782	zinc finger CCCH-type containing 11A										11.331	1	1	0	yes	no
ZBED6	1	203765437	zinc finger, BED-type containing 6			54.631								1	1	0	yes	no
SOX13	1	204042243	SRY (sex determining region Y)-box 13	6.561										1	1	0	yes	no
PIK3C2B	1	204391756	phosphatidylinositol-4-phosphate 3-kinase, catalytic subunit type 2 beta				-4.377							1	0	1	no	yes
MDM4	1	204485511	Mdm4 p53 binding protein homolog (mouse)				-7.923						22.798	2	1	1	no	no
LRRN2	1	204586298	leucine rich repeat neuronal 2				-4.445							1	0	1	no	yes
NFASC	1	204797779	neurofascin				5.344	7.476	13.96	16.153				4	4	0	yes	no
LEMD1	1	205350506	LEM domain containing 1				5.962							1	1	0	yes	no
ELK4	1	205577071	ELK4, ETS-domain protein (SRF accessory protein 1)							-7.739				1	0	1	no	yes
SLC45A3	1	205626979	solute carrier family 45, member 3									-5.113		1	0	1	no	yes
SLC26A9	1	205882176	solute carrier family 26, member 9			28.084								1	1	0	yes	no
FAM72A	1	206136916	family with sequence similarity 72, member A	5.245										1	1	0	yes	no
C1orf186	1	206238872	chromosome 1 open reading frame 186	-9.8										1	0	1	no	yes
CTSE	1	206317459	cathepsin E			13.833								1	1	0	yes	no
RASSF5	1	206680879	Ras association (RalGDS/AF-6) domain family member 5										11.899	1	1	0	yes	no
MAPKAPK2	1	206858289	mitogen-activated protein kinase-activated protein kinase 2										18.071	1	1	0	yes	no
IL10	1	206940947	interleukin 10				4.085							1	1	0	yes	no
FAIM3	1	207077731	Fas apoptotic inhibitory molecule 3						9.326					1	1	0	yes	no
FCAMR	1	207131310	Fc receptor, IgA, IgM, high affinity								-15.029			1	0	1	no	yes
C1orf116	1	207191866	chromosome 1 open reading frame 116			13.654								1	1	0	yes	no
YOD1	1	207217194	YOD1 OTU deubiquinating enzyme 1 homolog (S. cerevisiae)										8.706	1	1	0	yes	no
C4BPA	1	207277607	complement component 4 binding protein, alpha			15.76								1	1	0	yes	no
CR2	1	207627575	complement component (3d/Epstein Barr virus) receptor 2	-20.28	-23.956			-4.546			-45.681	-44.876		5	0	5	no	yes
CR1	1	207669492	complement component (3b/4b) receptor 1 (Knops blood group)				5.582		6.784	16.346		-4.216		4	3	1	no	no
CD46	1	207925402	CD46 molecule, complement regulatory protein										13.956	1	1	0	yes	no
LAMB3	1	209788220	laminin, beta 3				-6.261							1	0	1	no	yes
G0S2	1	209848765	G0/G1switch 2	-8.582			-4.384							2	0	2	no	yes
HSD11B1	1	209859510	hydroxysteroid (11-beta) dehydrogenase 1	6.047			5.914			9.695				3	3	0	yes	no
IRF6	1	209959036	interferon regulatory factor 6				-7.657							1	0	1	no	yes
KCNH1	1	210856555	potassium voltage-gated channel, subfamily H (eag-related), member 1		19.413									1	1	0	yes	no
NEK2	1	211836114	NIMA (never in mitosis gene a)-related kinase 2			26.948								1	1	0	yes	no
ATF3	1	212738676	activating transcription factor 3	-14.217			-6.684			-20.712				3	0	3	no	yes
BATF3	1	212859760	basic leucine zipper transcription factor, ATF-like 3										-69.568	1	0	1	no	yes
VASH2	1	213123862	vasohibin 2	-5.154										1	0	1	no	yes
PROX1	1	214156524	prospero homeobox 1				5.493					-3.791		2	1	1	no	no
PTPN14	1	214530851	protein tyrosine phosphatase, non-receptor type 14			15.213								1	1	0	yes	no
CENPF	1	214776538	centromere protein F, 350/400kDa (mitosin)	7.932		61.42	5.383					11.86		4	4	0	yes	no
KCTD3	1	215740735	potassium channel tetramerisation domain containing 3							7.575				1	1	0	yes	no
USH2A	1	215796236	Usher syndrome 2A (autosomal recessive, mild)		33.888	101.758								2	2	0	yes	no
LYPLAL1	1	219347186	lysophospholipase-like 1							10.08				1	1	0	yes	no
EPRS	1	220141943	glutamyl-prolyl-tRNA synthetase				4.096							1	1	0	yes	no
C1orf115	1	220863187	chromosome 1 open reading frame 115	36.306				4.361		27.938				3	3	0	yes	no
MARC2	1	220921567	mitochondrial amidoxime reducing component 2	6.919										1	1	0	yes	no
DUSP10	1	221874766	dual specificity phosphatase 10	-5.878						-11.254				2	0	2	no	yes
HHIPL2	1	222695602	HHIP-like 2		23.395									1	1	0	yes	no
BROX	1	222885895	BRO1 domain and CAAX motif containing							-9.579				1	0	1	no	yes
TLR5	1	223282748	toll-like receptor 5					-4.086						1	0	1	no	yes
SUSD4	1	223394161	sushi domain containing 4	-10.292			-4.023							2	0	2	no	yes
CAPN8	1	223711349	calpain 8			36.01								1	1	0	yes	no
CNIH4	1	224544552	cornichon homolog 4 (Drosophila)							7.774				1	1	0	yes	no
DNAH14	1	225083964	dynein, axonemal, heavy chain 14		11.126	51.871								2	2	0	yes	no
ENAH	1	225677502	enabled homolog (Drosophila)	7.424				4.379		23.756				3	3	0	yes	no
EPHX1	1	225997794	epoxide hydrolase 1, microsomal (xenobiotic)							12.195				1	1	0	yes	no
ITPKB	1	226819391	inositol-trisphosphate 3-kinase B							-21.836				1	0	1	no	yes
CDC42BPA	1	227177566	CDC42 binding protein kinase alpha (DMPK-like)				4.751							1	1	0	yes	no
ZNF678	1	227751236	zinc finger protein 678			19.943								1	1	0	yes	no
ARF1	1	228270361	ADP-ribosylation factor 1							-8.778				1	0	1	no	yes
GUK1	1	228327663	guanylate kinase 1	-5.389										1	0	1	no	yes
GJC2	1	228337553	gap junction protein, gamma 2, 47kDa	-6.562										1	0	1	no	yes
TRIM17	1	228595641	tripartite motif containing 17		11.578									1	1	0	yes	no
BTNL10	1	228696356	butyrophilin-like 10				8.484							1	1	0	yes	no
RHOU	1	228870824	ras homolog family member U	-6.254						37.306			-22.198	3	1	2	no	no
ACTA1	1	229566992	actin, alpha 1, skeletal muscle			36.236								1	1	0	yes	no
GALNT2	1	230193536	UDP-N-acetyl-alpha-D-galactosamine:polypeptide N-acetylgalactosaminyltransferase 2 (GalNAc-T2)	-5.608										1	0	1	no	yes
AGT	1	230838269	angiotensinogen (serpin peptidase inhibitor, clade A, member 8)			18.104								1	1	0	yes	no
FAM89A	1	231154704	family with sequence similarity 89, member A				4.841							1	1	0	yes	no
EGLN1	1	231499497	egl nine homolog 1 (C. elegans)									-3.737		1	0	1	no	yes
IRF2BP2	1	234740015	interferon regulatory factor 2 binding protein 2							-6.835				1	0	1	no	yes
GGPS1	1	235490665	geranylgeranyl diphosphate synthase 1							7.277				1	1	0	yes	no
B3GALNT2	1	235613238	beta-1,3-N-acetylgalactosaminyltransferase 2			20.357								1	1	0	yes	no
GNG4	1	235710987	guanine nucleotide binding protein (G protein), gamma 4				-7.141			-10.68				2	0	2	no	yes
LYST	1	235824341	lysosomal trafficking regulator	7.962						6.544			12.493	3	3	0	yes	no
NID1	1	236139130	nidogen 1	18.689			4.646	5.418		46.905				4	4	0	yes	no
GPR137B	1	236305832	G protein-coupled receptor 137B	5.322			4.952							2	2	0	yes	no
RYR2	1	237205505	ryanodine receptor 2 (cardiac)		18.219									1	1	0	yes	no
FMN2	1	240177648	formin 2	8.994		210.401	15.399							3	3	0	yes	no
KMO	1	241695434	kynurenine 3-monooxygenase (kynurenine 3-hydroxylase)							10.869		-5.18		2	1	1	no	no
CHML	1	241792155	choroideremia-like (Rab escort protein 2)				5.15							1	1	0	yes	no
EXO1	1	242011269	exonuclease 1			12.421								1	1	0	yes	no
SDCCAG8	1	243419320	serologically defined colon cancer antigen 8						-6.841					1	0	1	no	yes
ZNF238	1	244214585	zinc finger protein 238				-7.565					-5.002		2	0	2	no	yes
KIF26B	1	245318287	kinesin family member 26B	10.707		40.43	9.774							3	3	0	yes	no
CNST	1	246729746	consortin, connexin sorting protein							-6.431				1	0	1	no	yes
ZNF695	1	247108849	zinc finger protein 695			72.138								1	1	0	yes	no
OR2B11	1	247614255	olfactory receptor, family 2, subfamily B, member 11			38.494								1	1	0	yes	no
OR2C3	1	247693434	olfactory receptor, family 2, subfamily C, member 3		26.291	23.669								2	2	0	yes	no
OR2G2	1	247751662	olfactory receptor, family 2, subfamily G, member 2		19.55									1	1	0	yes	no
OR2G3	1	247768856	olfactory receptor, family 2, subfamily G, member 3		20.869									1	1	0	yes	no
TRIM58	1	248020501	tripartite motif containing 58		20.84	17.287	7.981							3	3	0	yes	no
OR2W3	1	248031277	olfactory receptor, family 2, subfamily W, member 3	-6.186										1	0	1	no	yes
OR2L13	1	248100493	olfactory receptor, family 2, subfamily L, member 13		19.99									1	1	0	yes	no
OR2AK2	1	248128535	olfactory receptor, family 2, subfamily AK, member 2		29.889									1	1	0	yes	no
OR2L2	1	248201474	olfactory receptor, family 2, subfamily L, member 2			22.382								1	1	0	yes	no
OR2M5	1	248308450	olfactory receptor, family 2, subfamily M, member 5		29.353									1	1	0	yes	no
OR2M2	1	248343288	olfactory receptor, family 2, subfamily M, member 2		36.883									1	1	0	yes	no
OR2T12	1	248457918	olfactory receptor, family 2, subfamily T, member 12		34.379									1	1	0	yes	no
OR2M7	1	248486894	olfactory receptor, family 2, subfamily M, member 7		24.347									1	1	0	yes	no
OR2T6	1	248550910	olfactory receptor, family 2, subfamily T, member 6		40.49									1	1	0	yes	no
OR2T1	1	248569296	olfactory receptor, family 2, subfamily T, member 1		38.992									1	1	0	yes	no
FAM110C	2	38814	family with sequence similarity 110, member C	-23.791										1	0	1	no	yes
SNTG2	2	946554	syntrophin, gamma 2	-7.312										1	0	1	no	yes
TPO	2	1377995	thyroid peroxidase									-5.765		1	0	1	no	yes
PXDN	2	1635659	peroxidasin homolog (Drosophila)				6.424			21.54				2	2	0	yes	no
MYT1L	2	1792885	myelin transcription factor 1-like		34.757	59.012								2	2	0	yes	no
RPS7	2	3622795	ribosomal protein S7										23.223	1	1	0	yes	no
COLEC11	2	3642426	collectin sub-family member 11	11.235										1	1	0	yes	no
RSAD2	2	7005937	radical S-adenosyl methionine domain containing 2								6.12			1	1	0	yes	no
RNF144A	2	7057523	ring finger protein 144A									-4.947	-23.361	2	0	2	no	yes
ID2	2	8818975	inhibitor of DNA binding 2, dominant negative helix-loop-helix protein							-6.755				1	0	1	no	yes
ADAM17	2	9628615	ADAM metallopeptidase domain 17			10.213								1	1	0	yes	no
RRM2	2	10262455	ribonucleotide reductase M2										-10.524	1	0	1	no	yes
ROCK2	2	11319887	Rho-associated, coiled-coil containing protein kinase 2	5.301						10.108				2	2	0	yes	no
GREB1	2	11674242	growth regulation by estrogen in breast cancer 1	15.898		394.872	25.609							3	3	0	yes	no
FAM84A	2	14772810	family with sequence similarity 84, member A	8.686										1	1	0	yes	no
MYCN	2	16080686	v-myc myelocytomatosis viral related oncogene, neuroblastoma derived (avian)	-7.562										1	0	1	no	yes
FAM49A	2	16730727	family with sequence similarity 49, member A	29.082			16.213	7.698		12.6	7.959		60.474	6	6	0	yes	no
SMC6	2	17845079	structural maintenance of chromosomes 6				4.333							1	1	0	yes	no
OSR1	2	19551246	odd-skipped related 1 (Drosophila)			35.183								1	1	0	yes	no
RHOB	2	20646835	ras homolog family member B									-10.924	382.251	2	1	1	no	no
C2orf43	2	20883803	chromosome 2 open reading frame 43							6.351				1	1	0	yes	no
APOB	2	21224301	apolipoprotein B (including Ag(x) antigen)		29.179	22.875								2	2	0	yes	no
KLHL29	2	23608088	kelch-like 29 (Drosophila)	18.88			5.153	7.202	19.965	22.082				5	5	0	yes	no
MFSD2B	2	24232951	major facilitator superfamily domain containing 2B		23.578									1	1	0	yes	no
NCOA1	2	24714783	nuclear receptor coactivator 1										10.3	1	1	0	yes	no
CENPO	2	25016005	centromere protein O										-15.262	1	0	1	no	yes
DNAJC27	2	25166505	DnaJ (Hsp40) homolog, subfamily C, member 27							-6.733				1	0	1	no	yes
ASXL2	2	25960557	additional sex combs like 2 (Drosophila)	5.217									8.597	2	2	0	yes	no
RAB10	2	26256976	RAB10, member RAS oncogene family							6.669				1	1	0	yes	no
FAM59B	2	26395960	family with sequence similarity 59, member B				4.634							1	1	0	yes	no
GPR113	2	26531041	G protein-coupled receptor 113			13.339								1	1	0	yes	no
CENPA	2	26987157	centromere protein A							9.161				1	1	0	yes	no
EMILIN1	2	27301435	elastin microfibril interfacer 1	26.021			5.302			16.114				3	3	0	yes	no
CGREF1	2	27321757	cell growth regulator with EF-hand domain 1			19.172	5.434							2	2	0	yes	no
ZNF512	2	27805897	zinc finger protein 512							11.549				1	1	0	yes	no
FOSL2	2	28615315	FOS-like antigen 2	-12.472						-22.549				2	0	2	no	yes
PPP1CB	2	28974506	protein phosphatase 1, catalytic subunit, beta isozyme										15.69	1	1	0	yes	no
FAM179A	2	29179477	family with sequence similarity 179, member A	14.209			15.364	7.55			7.838	10.294		5	5	0	yes	no
C2orf71	2	29284556	chromosome 2 open reading frame 71		25.409	105.058								2	2	0	yes	no
YPEL5	2	30369807	yippee-like 5 (Drosophila)	-8.672						-6.91				2	0	2	no	yes
LBH	2	30454397	limb bud and heart development homolog (mouse)	5.826										1	1	0	yes	no
CAPN13	2	30945637	calpain 13			18.061								1	1	0	yes	no
SLC30A6	2	32390933	solute carrier family 30 (zinc transporter), member 6							7.476				1	1	0	yes	no
NLRC4	2	32449522	NLR family, CARD domain containing 4				5.106			7.545				2	2	0	yes	no
RASGRP3	2	33661391	RAS guanyl releasing protein 3 (calcium and DAG-regulated)										-9.927	1	0	1	no	yes
FAM98A	2	33808725	family with sequence similarity 98, member A						-9.621					1	0	1	no	yes
CRIM1	2	36583069	cysteine rich transmembrane BMP regulator 1 (chordin-like)	14.193						8.874				2	2	0	yes	no
FEZ2	2	36778570	fasciculation and elongation protein zeta 2 (zygin II)							6.574				1	1	0	yes	no
FAM82A1	2	38150330	family with sequence similarity 82, member A1						8.319	8.502				2	2	0	yes	no
CYP1B1	2	38294116	cytochrome P450, family 1, subfamily B, polypeptide 1	32.425						13.462		-4.705		3	2	1	no	no
HNRPLL	2	38789120	heterogeneous nuclear ribonucleoprotein L-like							-6.44				1	0	1	no	yes
GALM	2	38893052	galactose mutarotase (aldose 1-epimerase)					-4.671					-20.758	2	0	2	no	yes
SOS1	2	39208537	son of sevenless homolog 1 (Drosophila)							7.365				1	1	0	yes	no
CDKL4	2	39402787	cyclin-dependent kinase-like 4			30.551								1	1	0	yes	no
MAP4K3	2	39476407	mitogen-activated protein kinase kinase kinase kinase 3	5.464			4.339	4.714					12.314	4	4	0	yes	no
TMEM178A	2	39892122	transmembrane protein 178A	51.88	300.884	34.017	52.938	83.602	117.617	119.851	106.558	99.562	518.502	10	10	0	yes	no
SLC8A1	2	40339286	solute carrier family 8 (sodium/calcium exchanger), member 1							9.692		-4.12		2	1	1	no	no
PKDCC	2	42275160	protein kinase domain containing, cytoplasmic homolog (mouse)	6.268						7.346				2	2	0	yes	no
MTA3	2	42721709	metastasis associated 1 family, member 3				-9.364							1	0	1	no	yes
ZFP36L2	2	43449541	zinc finger protein 36, C3H type-like 2										33.721	1	1	0	yes	no
ABCG8	2	44066103	ATP-binding cassette, sub-family G (WHITE), member 8			35.874								1	1	0	yes	no
SLC3A1	2	44502599	solute carrier family 3 (cystine, dibasic and neutral amino acid transporters, activator of cystine, dibasic and neutral amino acid transport), member 1			30.57								1	1	0	yes	no
PREPL	2	44543420	prolyl endopeptidase-like							10.053				1	1	0	yes	no
SIX2	2	45232300	SIX homeobox 2			29.946	-8.455							2	1	1	no	no
PRKCE	2	45878484	protein kinase C, epsilon				4.424							1	1	0	yes	no
EPAS1	2	46520806	endothelial PAS domain protein 1	6.703						10.129		-10.168		3	2	1	no	no
RHOQ	2	46768945	ras homolog family member Q							7.427				1	1	0	yes	no
PIGF	2	46808076	phosphatidylinositol glycan anchor biosynthesis, class F							8.721				1	1	0	yes	no
TTC7A	2	47143296	tetratricopeptide repeat domain 7A	-7.666			-6.828							2	0	2	no	yes
STON1	2	48756522	stonin 1	6.369				5.365	9.199	15.759				4	4	0	yes	no
FSHR	2	49189296	follicle stimulating hormone receptor		28.167									1	1	0	yes	no
NRXN1	2	50145643	neurexin 1			18.294								1	1	0	yes	no
GPR75	2	54080050	G protein-coupled receptor 75			42.638								1	1	0	yes	no
SPTBN1	2	54683422	spectrin, beta, non-erythrocytic 1									-5.802		1	0	1	no	yes
EML6	2	54950636	echinoderm microtubule associated protein like 6									-4.154		1	0	1	no	yes
SMEK2	2	55774428	SMEK homolog 2, suppressor of mek1 (Dictyostelium)							-18.132				1	0	1	no	yes
EFEMP1	2	56093102	EGF containing fibulin-like extracellular matrix protein 1	15.144						95.211				2	2	0	yes	no
FANCL	2	58386378	Fanconi anemia, complementation group L				4.506			25.615				2	2	0	yes	no
BCL11A	2	60678302	B-cell CLL/lymphoma 11A (zinc finger protein)	-7.659			-7.021	-5.325			-7.77	-4.197		5	0	5	no	yes
REL	2	61108656	v-rel reticuloendotheliosis viral oncogene homolog (avian)							-7.255				1	0	1	no	yes
PEX13	2	61244360	peroxisomal biogenesis factor 13										-11.662	1	0	1	no	yes
C2orf74	2	61372243	chromosome 2 open reading frame 74				4.427							1	1	0	yes	no
AHSA2	2	61404553	AHA1, activator of heat shock 90kDa protein ATPase homolog 2 (yeast)	6.623										1	1	0	yes	no
FAM161A	2	62051989	family with sequence similarity 161, member A			11.798								1	1	0	yes	no
B3GNT2	2	62423248	UDP-GlcNAc:betaGal beta-1,3-N-acetylglucosaminyltransferase 2	-9.963						-7.14				2	0	2	no	yes
UGP2	2	64068074	UDP-glucose pyrophosphorylase 2										-17.883	1	0	1	no	yes
PELI1	2	64319786	pellino E3 ubiquitin protein ligase 1										28.475	1	1	0	yes	no
LGALSL	2	64681103	lectin, galactoside-binding-like							9.174				1	1	0	yes	no
SLC1A4	2	65215611	solute carrier family 1 (glutamate/neutral amino acid transporter), member 4						-5.925				-11.388	2	0	2	no	yes
MEIS1	2	66660584	Meis homeobox 1					6.664		16.314				2	2	0	yes	no
WDR92	2	68350068	WD repeat domain 92							7.083				1	1	0	yes	no
CNRIP1	2	68511303	cannabinoid receptor interacting protein 1							16.259				1	1	0	yes	no
PLEK	2	68592305	pleckstrin				5.84			7.674				2	2	0	yes	no
PROKR1	2	68870721	prokineticin receptor 1		40.791									1	1	0	yes	no
ANTXR1	2	69240310	anthrax toxin receptor 1							78.205				1	1	0	yes	no
AAK1	2	69688532	AP2 associated kinase 1			12.639								1	1	0	yes	no
ANXA4	2	69947923	annexin A4							12.977				1	1	0	yes	no
MXD1	2	70124820	MAX dimerization protein 1				-4.161					-3.082	9.635	3	1	2	no	no
PCYOX1	2	70484518	prenylcysteine oxidase 1							8.651				1	1	0	yes	no
ADD2	2	70834750	adducin 2 (beta)				5.429							1	1	0	yes	no
CLEC4F	2	71035775	C-type lectin domain family 4, member F		21.919									1	1	0	yes	no
NAGK	2	71291474	N-acetylglucosamine kinase							12.923				1	1	0	yes	no
DYSF	2	71680852	dysferlin, limb girdle muscular dystrophy 2B (autosomal recessive)				4.404	5.449		15.062	5.529			4	4	0	yes	no
CYP26B1	2	72356367	cytochrome P450, family 26, subfamily B, polypeptide 1				-9.143							1	0	1	no	yes
SPR	2	73114489	sepiapterin reductase (7,8-dihydrobiopterin:NADP+ oxidoreductase)	6.233										1	1	0	yes	no
ACTG2	2	74119441	actin, gamma 2, smooth muscle, enteric	29.213		13.755	20.597							3	3	0	yes	no
TET3	2	74229840	tet methylcytosine dioxygenase 3			29.884								1	1	0	yes	no
MTHFD2	2	74425689	methylenetetrahydrofolate dehydrogenase (NADP+ dependent) 2, methenyltetrahydrofolate cyclohydrolase				5.146							1	1	0	yes	no
LBX2	2	74724644	ladybird homeobox 2				6.859							1	1	0	yes	no
TLX2	2	74740590	T-cell leukemia homeobox 2	-23.702										1	0	1	no	yes
DQX1	2	74745258	DEAQ box RNA-dependent ATPase 1			12.977								1	1	0	yes	no
LRRTM4	2	76974845	leucine rich repeat transmembrane neuronal 4			59.434								1	1	0	yes	no
REG3G	2	79252812	regenerating islet-derived 3 gamma		25.457									1	1	0	yes	no
CTNNA2	2	79412357	catenin (cadherin-associated protein), alpha 2			44.045								1	1	0	yes	no
DNAH6	2	84743579	dynein, axonemal, heavy chain 6		14.606	27.232								2	2	0	yes	no
TCF7L1	2	85360533	transcription factor 7-like 1 (T-cell specific, HMG-box)	5.373										1	1	0	yes	no
CAPG	2	85621346	capping protein (actin filament), gelsolin-like	-26.394	-15.404			-17.549			-20.044			4	0	4	no	yes
VAMP5	2	85811531	vesicle-associated membrane protein 5 (myobrevin)							7.032				1	1	0	yes	no
GNLY	2	85912298	granulysin	-6.438		-54.261		-5.027					-29.472	4	0	4	no	yes
ATOH8	2	85978467	atonal homolog 8 (Drosophila)	7.224										1	1	0	yes	no
RNF103	2	86830516	ring finger protein 103							-62.922			35.934	2	1	1	no	no
CD8A	2	87011729	CD8a molecule				-20.252					-5.081		2	0	2	no	yes
CD8B	2	87042462	CD8b molecule				-27.67						113.828	2	1	1	no	no
KRCC1	2	88326724	lysine-rich coiled-coil 1							9.788				1	1	0	yes	no
MAL	2	95691422	mal, T-cell differentiation protein	-234.347			-38.779	-4.92			-10.05			4	0	4	no	yes
PROM2	2	95940201	prominin 2				-5.591							1	0	1	no	yes
KCNIP3	2	95963052	Kv channel interacting protein 3, calsenilin				-30.91							1	0	1	no	yes
ANKRD36C	2	96514587	ankyrin repeat domain 36C			11.927								1	1	0	yes	no
GPAT2	2	96687694	glycerol-3-phosphate acyltransferase 2, mitochondrial	8.357			11.756							2	2	0	yes	no
ADRA2B	2	96778707	adrenoceptor alpha 2B				5.4							1	1	0	yes	no
NCAPH	2	97001525	non-SMC condensin I complex, subunit H			16.317							-14.95	2	1	1	no	no
SEMA4C	2	97525453	sema domain, immunoglobulin domain (Ig), transmembrane domain (TM) and short cytoplasmic domain, (semaphorin) 4C	13.446					5.304				-8.813	3	2	1	no	no
FAM178B	2	97541620	family with sequence similarity 178, member B		12.848		5.077							2	2	0	yes	no
COX5B	2	98262503	cytochrome c oxidase subunit Vb										8.788	1	1	0	yes	no
ZAP70	2	98330023	zeta-chain (TCR) associated protein kinase 70kDa									4.4	9.214	2	2	0	yes	no
VWA3B	2	98703579	von Willebrand factor A domain containing 3B			78.22								1	1	0	yes	no
INPP4A	2	99061317	inositol polyphosphate-4-phosphatase, type I, 107kDa										-9.589	1	0	1	no	yes
MGAT4A	2	99235569	mannosyl (alpha-1,3-)-glycoprotein beta-1,4-N-acetylglucosaminyltransferase, isozyme A				-6.063	-5.358		-25.206		-3.14	-132.176	5	0	5	no	yes
EIF5B	2	99953816	eukaryotic translation initiation factor 5B				4.537							1	1	0	yes	no
AFF3	2	100163718	AF4/FMR2 family, member 3	-7.727			-5.373				-8.879	-10.519		4	0	4	no	yes
MAP4K4	2	102313312	mitogen-activated protein kinase kinase kinase kinase 4										-13.633	1	0	1	no	yes
IL1R2	2	102608306	interleukin 1 receptor, type II					-5.241			-7.2			2	0	2	no	yes
IL1R1	2	102681004	interleukin 1 receptor, type I	9.825										1	1	0	yes	no
IL1RL2	2	102803433	interleukin 1 receptor-like 2			17.68								1	1	0	yes	no
IL18R1	2	102927989	interleukin 18 receptor 1										-44.163	1	0	1	no	yes
IL18RAP	2	103035149	interleukin 18 receptor accessory protein		-41.467	-10.12							-99.675	3	0	3	no	yes
SLC9A4	2	103089762	solute carrier family 9, subfamily A (NHE4, cation proton antiporter 4), member 4			63.771								1	1	0	yes	no
SLC9A2	2	103236166	solute carrier family 9, subfamily A (NHE2, cation proton antiporter 2), member 2		19.627									1	1	0	yes	no
FHL2	2	105974169	four and a half LIM domains 2							6.947				1	1	0	yes	no
C2orf40	2	106679702	chromosome 2 open reading frame 40					20.58	22.524	18.953	16.782			4	4	0	yes	no
UXS1	2	106709759	UDP-glucuronate decarboxylase 1										-13.708	1	0	1	no	yes
SLC5A7	2	108602979	solute carrier family 5 (choline transporter), member 7			66.889								1	1	0	yes	no
SULT1C2	2	108905095	sulfotransferase family, cytosolic, 1C, member 2					-6.359			-8.552			2	0	2	no	yes
RANBP2	2	109335937	RAN binding protein 2										12.191	1	1	0	yes	no
CCDC138	2	109403213	coiled-coil domain containing 138	-5.106										1	0	1	no	yes
SH3RF3	2	109745804	SH3 domain containing ring finger 3	10.634										1	1	0	yes	no
SEPT10	2	110300559	septin 10	10.727						77.215				2	2	0	yes	no
SOWAHC	2	110371911	sosondowah ankyrin repeat domain family member C	7.484						7.001				2	2	0	yes	no
MALL	2	110841447	mal, T-cell differentiation protein-like	7.194										1	1	0	yes	no
BUB1	2	111395275	budding uninhibited by benzimidazoles 1 homolog (yeast)			24.322				12.197				2	2	0	yes	no
BCL2L11	2	111876955	BCL2-like 11 (apoptosis facilitator)			11.631							9.28	2	2	0	yes	no
MERTK	2	112656056	c-mer proto-oncogene tyrosine kinase	6.175			4.116	8.923	6.303	14.299	6.412		30.326	7	7	0	yes	no
FBLN7	2	112895962	fibulin 7				-6.838			-14.133				2	0	2	no	yes
NT5DC4	2	113479063	5'-nucleotidase domain containing 4		-20.513						-15.37			2	0	2	no	yes
CKAP2L	2	113493930	cytoskeleton associated protein 2-like			50.308						9.555		2	2	0	yes	no
MARCO	2	119699742	macrophage receptor with collagenous structure	124.085		40.694	127.462	17.806		80.41	30.127			6	6	0	yes	no
TMEM37	2	120187477	transmembrane protein 37	8.585				7.504		7.379				3	3	0	yes	no
PTPN4	2	120517207	protein tyrosine phosphatase, non-receptor type 4 (megakaryocyte)	6.671			5.122	8.454		10.91	9.315			5	5	0	yes	no
CNTNAP5	2	124782864	contactin associated protein-like 5		21.573									1	1	0	yes	no
BIN1	2	127805603	bridging integrator 1	-5.339								-3.761		2	0	2	no	yes
MAP3K2	2	128056306	mitogen-activated protein kinase kinase kinase 2							-7.376				1	0	1	no	yes
MYO7B	2	128293378	myosin VIIB	-55.347										1	0	1	no	yes
LIMS2	2	128395956	LIM and senescent cell antigen-like domains 2	-8.529		-10.211								2	0	2	no	yes
SFT2D3	2	128458597	SFT2 domain containing 3	-696.566										1	0	1	no	yes
MZT2A	2	132222473	mitotic spindle organizing protein 2A	-5.797										1	0	1	no	yes
TMEM163	2	135213330	transmembrane protein 163					-11.613			-43.3			2	0	2	no	yes
RAB3GAP1	2	135809835	RAB3 GTPase activating protein subunit 1 (catalytic)										-9.475	1	0	1	no	yes
LCT	2	136545410	lactase	-5.166	24.766	160.2								3	2	1	no	no
MCM6	2	136597196	minichromosome maintenance complex component 6									3.239		1	1	0	yes	no
CXCR4	2	136871919	chemokine (C-X-C motif) receptor 4	-15.838		-10.962				-9.005		-5.47		4	0	4	no	yes
HNMT	2	138721590	histamine N-methyltransferase	8.422			4.797			98.161		-3.87		4	3	1	no	no
LRP1B	2	140988992	low density lipoprotein receptor-related protein 1B		18.584									1	1	0	yes	no
KYNU	2	143635067	kynureninase				4.766							1	1	0	yes	no
ZEB2	2	145145568	zinc finger E-box binding homeobox 2	7.502			8.885			18.71				3	3	0	yes	no
KIF5C	2	149632819	kinesin family member 5C										-12.854	1	0	1	no	yes
LYPD6	2	150186499	LY6/PLAUR domain containing 6			13.419								1	1	0	yes	no
RND3	2	151324709	Rho family GTPase 3				5.038			112.933				2	2	0	yes	no
RIF1	2	152266397	RAP1 interacting factor homolog (yeast)				4.372						-9.513	2	1	1	no	no
NEB	2	152341850	nebulin		16.804	23.73								2	2	0	yes	no
FMNL2	2	153191751	formin-like 2	16.577					-9.044	21.792				3	2	1	no	no
RPRM	2	154333852	reprimo, TP53 dependent G2 arrest mediator candidate	-12.816										1	0	1	no	yes
KCNJ3	2	155554811	potassium inwardly-rectifying channel, subfamily J, member 3			15.704	6.057							2	2	0	yes	no
NR4A2	2	157180944	nuclear receptor subfamily 4, group A, member 2	12.373		21.298	20.309	10.426	9.135	-8.261	9.887	17.044	332.777	9	8	1	no	no
GPD2	2	157291802	glycerol-3-phosphate dehydrogenase 2 (mitochondrial)	5.158			4.484							2	2	0	yes	no
DAPL1	2	159651829	death associated protein-like 1	13.622			6.967							2	2	0	yes	no
TANC1	2	159825146	tetratricopeptide repeat, ankyrin repeat and coiled-coil containing 1	14.924	11.225	17.793	6.838	10.428	14.885	276.413	7.756		204.862	9	9	0	yes	no
WDSUB1	2	160092304	WD repeat, sterile alpha motif and U-box domain containing 1							16.672			8.88	2	2	0	yes	no
CD302	2	160625364	CD302 molecule							26.985				1	1	0	yes	no
RBMS1	2	161128662	RNA binding motif, single stranded interacting protein 1										9.875	1	1	0	yes	no
SLC4A10	2	162280843	solute carrier family 4, sodium bicarbonate transporter, member 10		27.359									1	1	0	yes	no
DPP4	2	162848751	dipeptidyl-peptidase 4	-6.668					-7.1			-5.322	-175.234	4	0	4	no	yes
FAP	2	163027194	fibroblast activation protein, alpha					-4.659						1	0	1	no	yes
IFIH1	2	163123589	interferon induced with helicase C domain 1							-7.528				1	0	1	no	yes
GCA	2	163175350	grancalcin, EF-hand calcium binding protein							9.713				1	1	0	yes	no
KCNH7	2	163227917	potassium voltage-gated channel, subfamily H (eag-related), member 7			30.687								1	1	0	yes	no
FIGN	2	164449906	fidgetin					4.609						1	1	0	yes	no
COBLL1	2	165510134	COBL-like 1									-5.948		1	0	1	no	yes
SCN3A	2	165944032	sodium channel, voltage-gated, type III, alpha subunit	-5.714								-4.973		2	0	2	no	yes
SCN2A	2	166095912	sodium channel, voltage-gated, type II, alpha subunit		17.038	190.76								2	2	0	yes	no
GALNT3	2	166604101	UDP-N-acetyl-alpha-D-galactosamine:polypeptide N-acetylgalactosaminyltransferase 3 (GalNAc-T3)								5.101	-3.687		2	1	1	no	no
SCN1A	2	166845670	sodium channel, voltage-gated, type I, alpha subunit		24.912	61.568								2	2	0	yes	no
XIRP2	2	167744997	xin actin-binding repeat containing 2		19.618	36.676								2	2	0	yes	no
STK39	2	168810530	serine threonine kinase 39									3.223		1	1	0	yes	no
CERS6	2	169312372	ceramide synthase 6									3.237		1	1	0	yes	no
SPC25	2	169690642	SPC25, NDC80 kinetochore complex component, homolog (S. cerevisiae)									6.125		1	1	0	yes	no
LRP2	2	169983619	low density lipoprotein receptor-related protein 2		33.58									1	1	0	yes	no
GAD1	2	171669723	glutamate decarboxylase 1 (brain, 67kDa)			28.454								1	1	0	yes	no
CYBRD1	2	172378757	cytochrome b reductase 1							26.025				1	1	0	yes	no
DYNC1I2	2	172543919	dynein, cytoplasmic 1, intermediate chain 2							7.399				1	1	0	yes	no
ITGA6	2	173292082	integrin, alpha 6									-4.44		1	0	1	no	yes
RAPGEF4	2	173600002	Rap guanine nucleotide exchange factor (GEF) 4			17.317								1	1	0	yes	no
CDCA7	2	174219548	cell division cycle associated 7			27.905			-8.397					2	1	1	no	no
SP3	2	174771187	Sp3 transcription factor										-19.514	1	0	1	no	yes
WIPF1	2	175424300	WAS/WASL interacting protein family, member 1							-26.76				1	0	1	no	yes
CHRNA1	2	175612320	cholinergic receptor, nicotinic, alpha 1 (muscle)			23.547								1	1	0	yes	no
CHN1	2	175664091	chimerin (chimaerin) 1		-16.128			-9.449			-28.42			3	0	3	no	yes
HOXD8	2	176994422	homeobox D8	6.625										1	1	0	yes	no
PDE11A	2	178492797	phosphodiesterase 11A			43.409								1	1	0	yes	no
PRKRA	2	179296141	protein kinase, interferon-inducible double stranded RNA dependent activator						-5.185					1	0	1	no	yes
TTN	2	179390716	titin			12.82								1	1	0	yes	no
SESTD1	2	179966483	SEC14 and spectrin domains 1					4.15		6.662			86.838	3	3	0	yes	no
ITGA4	2	182321929	integrin, alpha 4 (antigen CD49D, alpha 4 subunit of VLA-4 receptor)			44.187	5.148	6.253	9.003				9.054	5	5	0	yes	no
SSFA2	2	182756560	sperm specific antigen 2									-3.935		1	0	1	no	yes
PPP1R1C	2	182818968	protein phosphatase 1, regulatory (inhibitor) subunit 1C	-11.484			-7.215							2	0	2	no	yes
FRZB	2	183698002	frizzled-related protein	31.772			13.915	37.888	24.159	124.578	8.465			6	6	0	yes	no
ITGAV	2	187454792	integrin, alpha V	29.966										1	1	0	yes	no
CALCRL	2	188207856	calcitonin receptor-like	6.405								-3.871		2	1	1	no	no
TFPI	2	188328957	tissue factor pathway inhibitor (lipoprotein-associated coagulation inhibitor)							24.501				1	1	0	yes	no
GULP1	2	189156396	GULP, engulfment adaptor PTB domain containing 1	6.323				4.721		11.149	5.488			4	4	0	yes	no
COL3A1	2	189839046	collagen, type III, alpha 1	92.247				-4.23		266.579				3	2	1	no	no
COL5A2	2	189896622	collagen, type V, alpha 2	9.977						12.103				2	2	0	yes	no
SLC40A1	2	190425305	solute carrier family 40 (iron-regulated transporter), member 1	7.914			4.282	5.976	5.719	166.366				5	5	0	yes	no
OSGEPL1	2	190611386	O-sialoglycoprotein endopeptidase-like 1							6.728				1	1	0	yes	no
PMS1	2	190649107	PMS1 postmeiotic segregation increased 1 (S. cerevisiae)							-13.187				1	0	1	no	yes
C2orf88	2	190744335	chromosome 2 open reading frame 88									-4.24		1	0	1	no	yes
HIBCH	2	191054461	3-hydroxyisobutyryl-CoA hydrolase							7.348				1	1	0	yes	no
INPP1	2	191208196	inositol polyphosphate-1-phosphatase							7.426				1	1	0	yes	no
NAB1	2	191511472	NGFI-A binding protein 1 (EGR1 binding protein 1)										15.237	1	1	0	yes	no
GLS	2	191745553	glutaminase							6.78				1	1	0	yes	no
STAT4	2	191894302	signal transducer and activator of transcription 4				5.209							1	1	0	yes	no
MYO1B	2	192109911	myosin IB							6.779				1	1	0	yes	no
NABP1	2	192542794	nucleic acid binding protein 1	8.294									-14.245	2	1	1	no	no
SDPR	2	192699028	serum deprivation response	9.758				16.432	16.36	19.138	15.084	-7.276		6	5	1	no	no
DNAH7	2	196602427	dynein, axonemal, heavy chain 7			63.157								1	1	0	yes	no
STK17B	2	196998290	serine/threonine kinase 17b							-12.42				1	0	1	no	yes
HECW2	2	197063977	HECT, C2 and WW domain containing E3 ubiquitin protein ligase 2							6.846				1	1	0	yes	no
PGAP1	2	197699908	post-GPI attachment to proteins 1			10.97		-4.154		-28.546				3	1	2	no	no
ANKRD44	2	197831741	ankyrin repeat domain 44										-13.758	1	0	1	no	yes
HSPD1	2	198351305	heat shock 60kDa protein 1 (chaperonin)										15.439	1	1	0	yes	no
MARS2	2	198570087	methionyl-tRNA synthetase 2, mitochondrial	-9.072										1	0	1	no	yes
PLCL1	2	198669426	phospholipase C-like 1	-5.225			-7.12							2	0	2	no	yes
SPATS2L	2	201170604	spermatogenesis associated, serine-rich 2-like	7.2								-3.904		2	1	1	no	no
SGOL2	2	201374731	shugoshin-like 2 (S. pombe)			12.152	6.052		-10.719			3.981		4	3	1	no	no
NIF3L1	2	201754050	NIF3 NGG1 interacting factor 3-like 1 (S. cerevisiae)							8.637				1	1	0	yes	no
ORC2	2	201773696	origin recognition complex, subunit 2							6.91				1	1	0	yes	no
FAM126B	2	201843216	family with sequence similarity 126, member B			15.196								1	1	0	yes	no
CFLAR	2	201980827	CASP8 and FADD-like apoptosis regulator									3.108		1	1	0	yes	no
CASP10	2	202047604	caspase 10, apoptosis-related cysteine peptidase							8.374				1	1	0	yes	no
CASP8	2	202098166	caspase 8, apoptosis-related cysteine peptidase										11.083	1	1	0	yes	no
ALS2CR11	2	202352148	amyotrophic lateral sclerosis 2 (juvenile) chromosome region, candidate 11			13.47								1	1	0	yes	no
NBEAL1	2	203879602	neurobeachin-like 1			11.987								1	1	0	yes	no
RAPH1	2	204259068	Ras association (RalGDS/AF-6) and pleckstrin homology domains 1	8.929				6.992	6.586	9.527				4	4	0	yes	no
CD28	2	204571198	CD28 molecule	-27.791	-40.8		-15.879	-9.187		-20.935	-18.589			6	0	6	no	yes
CTLA4	2	204732509	cytotoxic T-lymphocyte-associated protein 4		-43.042			-4.688		-17.393	-13.001		-9.9	5	0	5	no	yes
ICOS	2	204801471	inducible T-cell co-stimulator		-29.636		-5.096	-23.51		-194.277	-81.81			5	0	5	no	yes
ZDBF2	2	207139387	zinc finger, DBF-type containing 2			17.633								1	1	0	yes	no
FZD5	2	208627310	frizzled family receptor 5							6.624				1	1	0	yes	no
CRYGD	2	208986331	crystallin, gamma D		23.664		11.844							2	2	0	yes	no
IDH1	2	209100951	isocitrate dehydrogenase 1 (NADP+), soluble							36.8				1	1	0	yes	no
UNC80	2	210636717	unc-80 homolog (C. elegans)		22.741									1	1	0	yes	no
RPE	2	210867289	ribulose-5-phosphate-3-epimerase				4.244			9.064				2	2	0	yes	no
KANSL1L	2	210885435	KAT8 regulatory NSL complex subunit 1-like							16.348				1	1	0	yes	no
ERBB4	2	212240446	v-erb-a erythroblastic leukemia viral oncogene homolog 4 (avian)		19.989	14.028								2	2	0	yes	no
IKZF2	2	213864429	IKAROS family zinc finger 2 (Helios)			17.374								1	1	0	yes	no
BARD1	2	215590370	BRCA1 associated RING domain 1			10.669				8.283		4.325		3	3	0	yes	no
ABCA12	2	215796266	ATP-binding cassette, sub-family A (ABC1), member 12		20.72									1	1	0	yes	no
FN1	2	216225163	fibronectin 1	14.523		10.992				76.799				3	3	0	yes	no
MREG	2	216807557	melanoregulin					-4.392			-5.611			2	0	2	no	yes
PECR	2	216861052	peroxisomal trans-2-enoyl-CoA reductase				5.442							1	1	0	yes	no
TMEM169	2	216946589	transmembrane protein 169		11.642		4.559							2	2	0	yes	no
IGFBP2	2	217497551	insulin-like growth factor binding protein 2, 36kDa		35.332		4.847	85.325	30.778	133.002	73.97		14.371	7	7	0	yes	no
IGFBP5	2	217536828	insulin-like growth factor binding protein 5	15.351			-5.818			27.379				3	2	1	no	no
TNS1	2	218664512	tensin 1					4.18		22.615				2	2	0	yes	no
CXCR2	2	218990012	chemokine (C-X-C motif) receptor 2					8.754		12.182	7.235			3	3	0	yes	no
USP37	2	219314974	ubiquitin specific peptidase 37			11.399								1	1	0	yes	no
CYP27A1	2	219646472	cytochrome P450, family 27, subfamily A, polypeptide 1				-4.886	-5.336			-5.813			3	0	3	no	yes
CCDC108	2	219867568	coiled-coil domain containing 108		38.462	138.566								2	2	0	yes	no
TUBA4A	2	220114433	tubulin, alpha 4a							-6.325				1	0	1	no	yes
PTPRN	2	220154345	protein tyrosine phosphatase, receptor type, N			66.589								1	1	0	yes	no
OBSL1	2	220415451	obscurin-like 1							9.29				1	1	0	yes	no
INHA	2	220433884	inhibin, alpha			27.298								1	1	0	yes	no
SLC4A3	2	220492049	solute carrier family 4, anion exchanger, member 3				-5.773							1	0	1	no	yes
SGPP2	2	223289236	sphingosine-1-phosphate phosphatase 2		-22.611		-4.316	-4.002			-5.463			4	0	4	no	yes
FARSB	2	223435255	phenylalanyl-tRNA synthetase, beta subunit						-5.36					1	0	1	no	yes
ACSL3	2	223725652	acyl-CoA synthetase long-chain family member 3							10.818				1	1	0	yes	no
KCNE4	2	223916532	potassium voltage-gated channel, Isk-related family, member 4	24.194			5.064							2	2	0	yes	no
SCG2	2	224461658	secretogranin II			15.405								1	1	0	yes	no
WDFY1	2	224720433	WD repeat and FYVE domain containing 1				4.222							1	1	0	yes	no
SERPINE2	2	224839829	serpin peptidase inhibitor, clade E (nexin, plasminogen activator inhibitor type 1), member 2	16.74			6.561	4.706		17.777			18.066	5	5	0	yes	no
FAM124B	2	225243415	family with sequence similarity 124B	-17.792										1	0	1	no	yes
DOCK10	2	225629807	dedicator of cytokinesis 10	19.367			7.41							2	2	0	yes	no
IRS1	2	227599757	insulin receptor substrate 1				-4.562							1	0	1	no	yes
COL4A4	2	227867427	collagen, type IV, alpha 4					-9.986			-5.652	-3.222		3	0	3	no	yes
COL4A3	2	228029281	collagen, type IV, alpha 3 (Goodpasture antigen)								-6.522	-7.749		2	0	2	no	yes
CCL20	2	228678558	chemokine (C-C motif) ligand 20		-320.42			-5.748		-20.632	-29.539			4	0	4	no	yes
SPHKAP	2	228844666	SPHK1 interactor, AKAP domain containing		28.988	15.692								2	2	0	yes	no
PID1	2	229715242	phosphotyrosine interaction domain containing 1							8.064		-6.583		2	1	1	no	no
DNER	2	230222345	delta/notch-like EGF repeat containing			14.245								1	1	0	yes	no
SLC16A14	2	230899698	solute carrier family 16, member 14 (monocarboxylic acid transporter 14)					4.781		10.328				2	2	0	yes	no
SP110	2	231032009	SP110 nuclear body protein										16.409	1	1	0	yes	no
SP140	2	231090445	SP140 nuclear body protein	6.013			4.13							2	2	0	yes	no
CAB39	2	231577560	calcium binding protein 39										9.087	1	1	0	yes	no
ITM2C	2	231729354	integral membrane protein 2C	-7.652										1	0	1	no	yes
GPR55	2	231772033	G protein-coupled receptor 55	16.233			10.774	5.636			8.672			4	4	0	yes	no
B3GNT7	2	232260254	UDP-GlcNAc:betaGal beta-1,3-N-acetylglucosaminyltransferase 7		18.373			6.821			6.445			3	3	0	yes	no
NMUR1	2	232387871	neuromedin U receptor 1	11.037			19.84							2	2	0	yes	no
NPPC	2	232786530	natriuretic peptide C	-6.989			-18.935							2	0	2	no	yes
CHRNG	2	233404437	cholinergic receptor, nicotinic, gamma (muscle)			45.782								1	1	0	yes	no
EFHD1	2	233470767	EF-hand domain family, member D1	12.39				16.767	17.717	20.685	16.519			5	5	0	yes	no
KCNJ13	2	233631174	potassium inwardly-rectifying channel, subfamily J, member 13		28.4									1	1	0	yes	no
NGEF	2	233743396	neuronal guanine nucleotide exchange factor			66.547								1	1	0	yes	no
SAG	2	234216462	S-antigen; retina and pineal gland (arrestin)			11.299								1	1	0	yes	no
DGKD	2	234263153	diacylglycerol kinase, delta 130kDa	5.647										1	1	0	yes	no
UGT1A6	2	234600253	UDP glucuronosyltransferase 1 family, polypeptide A6		25.213									1	1	0	yes	no
UGT1A4	2	234627424	UDP glucuronosyltransferase 1 family, polypeptide A4		34.12									1	1	0	yes	no
UGT1A3	2	234637754	UDP glucuronosyltransferase 1 family, polypeptide A3		31.503									1	1	0	yes	no
HJURP	2	234742062	Holliday junction recognition protein			20.675				9.736				2	2	0	yes	no
TRPM8	2	234826043	transient receptor potential cation channel, subfamily M, member 8		19.745									1	1	0	yes	no
ARL4C	2	235401685	ADP-ribosylation factor-like 4C	-8.724						-7.112				2	0	2	no	yes
SH3BP4	2	235860617	SH3-domain binding protein 4							7.832	5.268			2	2	0	yes	no
AGAP1	2	236402733	ArfGAP with GTPase domain, ankyrin repeat and PH domain 1	8.64			4.186							2	2	0	yes	no
CXCR7	2	237476430	chemokine (C-X-C motif) receptor 7					5.153		44.492				2	2	0	yes	no
COL6A3	2	238232646	collagen, type VI, alpha 3	12.742										1	1	0	yes	no
LRRFIP1	2	238536219	leucine rich repeat (in FLII) interacting protein 1							-7.425				1	0	1	no	yes
RAMP1	2	238767536	receptor (G protein-coupled) activity modifying protein 1				18.107						19.399	2	2	0	yes	no
FAM132B	2	239067623	family with sequence similarity 132, member B			42.6	23.651							2	2	0	yes	no
HES6	2	239146908	hairy and enhancer of split 6 (Drosophila)				4.599							1	1	0	yes	no
NDUFA10	2	240831867	NADH dehydrogenase (ubiquinone) 1 alpha subcomplex, 10, 42kDa							-10.2				1	0	1	no	yes
PRR21	2	240981230	proline rich 21		50.674									1	1	0	yes	no
GPC1	2	241375088	glypican 1	5.029										1	1	0	yes	no
PASK	2	242045514	PAS domain containing serine/threonine kinase					-8.486		-33.244	-12.791			3	0	3	no	yes
BOK	2	242498136	BCL2-related ovarian killer	20.395									10.141	2	2	0	yes	no
NEU4	2	242749920	sialidase 4	-11.005										1	0	1	no	yes
PDCD1	2	242792033	programmed cell death 1	-6.988	-65.463		-25.005							3	0	3	no	yes
CXXC11	2	242811752	CXXC finger protein 11	-11.884			-7.736							2	0	2	no	yes
CHL1	3	238279	cell adhesion molecule with homology to L1CAM (close homolog of L1)								-6.965	-5.634		2	0	2	no	yes
CNTN6	3	1134260	contactin 6			21.286								1	1	0	yes	no
BHLHE40	3	5020801	basic helix-loop-helix family, member e40							-7.671				1	0	1	no	yes
EDEM1	3	5229331	ER degradation enhancer, mannosidase alpha-like 1				-7.566							1	0	1	no	yes
GRM7	3	6811688	glutamate receptor, metabotropic 7			27.532								1	1	0	yes	no
LMCD1	3	8543393	LIM and cysteine-rich domains 1	18.155			5.958		10.516	24.101	5.548			5	5	0	yes	no
SETD5	3	9439299	SET domain containing 5										13.428	1	1	0	yes	no
ARPC4	3	9834179	actin related protein 2/3 complex, subunit 4, 20kDa						6.885				65.589	2	2	0	yes	no
RPUSD3	3	9879533	RNA pseudouridylate synthase domain containing 3							7.587				1	1	0	yes	no
CIDEC	3	9908398	cell death-inducing DFFA-like effector c				-12.569							1	0	1	no	yes
IL17RE	3	9944296	interleukin 17 receptor E	-8.393										1	0	1	no	yes
IRAK2	3	10206549	interleukin-1 receptor-associated kinase 2										-11.63	1	0	1	no	yes
ATP2B2	3	10365707	ATPase, Ca++ transporting, plasma membrane 2		22.512	27.654								2	2	0	yes	no
SLC6A1	3	11034410	solute carrier family 6 (neurotransmitter transporter, GABA), member 1				-35.867							1	0	1	no	yes
CAND2	3	12837971	cullin-associated and neddylation-dissociated 2 (putative)					4.447						1	1	0	yes	no
TMEM43	3	14166440	transmembrane protein 43							-7.119				1	0	1	no	yes
SLC6A6	3	14444076	solute carrier family 6 (neurotransmitter transporter, taurine), member 6									-3.218		1	0	1	no	yes
FGD5	3	14860469	FYVE, RhoGEF and PH domain containing 5							7.285		-4.219		2	1	1	no	no
SH3BP5	3	15296360	SH3-domain binding protein 5 (BTK-associated)										-14.098	1	0	1	no	yes
GALNTL2	3	16216156	UDP-N-acetyl-alpha-D-galactosamine:polypeptide N-acetylgalactosaminyltransferase-like 2									-7.055		1	0	1	no	yes
PLCL2	3	16844159	phospholipase C-like 2				5.205						10.319	2	2	0	yes	no
TBC1D5	3	17199899	TBC1 domain family, member 5			25.25								1	1	0	yes	no
SATB1	3	18386864	SATB homeobox 1				-19.707			-8.194				2	0	2	no	yes
RAB5A	3	19988571	RAB5A, member RAS oncogene family										13.204	1	1	0	yes	no
PP2D1	3	20021453	protein phosphatase 2C-like domain containing 1	-6.634										1	0	1	no	yes
KAT2B	3	20081515	K(lysine) acetyltransferase 2B										-8.888	1	0	1	no	yes
SGOL1	3	20202085	shugoshin-like 1 (S. pombe)			11.548								1	1	0	yes	no
UBE2E2	3	23244511	ubiquitin-conjugating enzyme E2E 2							7.12			13.958	2	2	0	yes	no
NR1D2	3	23986751	nuclear receptor subfamily 1, group D, member 2			22.852								1	1	0	yes	no
THRB	3	24158651	thyroid hormone receptor, beta									-6.154		1	0	1	no	yes
RARB	3	25215823	retinoic acid receptor, beta									-3.436		1	0	1	no	yes
NEK10	3	27151576	NIMA (never in mitosis gene a)- related kinase 10			14.132								1	1	0	yes	no
SLC4A7	3	27414214	solute carrier family 4, sodium bicarbonate cotransporter, member 7			21.361								1	1	0	yes	no
EOMES	3	27757440	eomesodermin	42.586			42.199	8.008		17.36	6.749	10.072		6	6	0	yes	no
CMC1	3	28283075	COX assembly mitochondrial protein 1 homolog (S. cerevisiae)	12.408			17.571	7.687			8.083	6.827	29.76	6	6	0	yes	no
AZI2	3	28356494	5-azacytidine induced 2									4.043		1	1	0	yes	no
RBMS3	3	29322473	RNA binding motif, single stranded interacting protein 3	5.916						23.075		-3.904		3	2	1	no	no
TGFBR2	3	30647994	transforming growth factor, beta receptor II (70/80kDa)									-3.946		1	0	1	no	yes
STT3B	3	31574130	STT3, subunit of the oligosaccharyltransferase complex, homolog B (S. cerevisiae)						-7.396					1	0	1	no	yes
OSBPL10	3	31699382	oxysterol binding protein-like 10									-5.044		1	0	1	no	yes
GPD1L	3	32147181	glycerol-3-phosphate dehydrogenase 1-like	8.262			5.784			10.193				3	3	0	yes	no
CMTM8	3	32280171	CKLF-like MARVEL transmembrane domain containing 8			10.47								1	1	0	yes	no
CCR4	3	32993066	chemokine (C-C motif) receptor 4		-12.219		-6.352							2	0	2	no	yes
GLB1	3	33038112	galactosidase, beta 1							9.537				1	1	0	yes	no
SUSD5	3	33191537	sushi domain containing 5									-3.464		1	0	1	no	yes
PDCD6IP	3	33839844	programmed cell death 6 interacting protein							9.486				1	1	0	yes	no
ARPP21	3	35680437	cAMP-regulated phosphoprotein, 21kDa	-23.085			-85.967							2	0	2	no	yes
STAC	3	36421836	SH3 and cysteine rich domain	-5.158										1	0	1	no	yes
DCLK3	3	36753913	doublecortin-like kinase 3			62.024								1	1	0	yes	no
GOLGA4	3	37284668	golgin A4	7.6			4.752							2	2	0	yes	no
ITGA9	3	37493606	integrin, alpha 9	12.029			6.169	7.312	7.741	66.2		-4.171		6	5	1	no	no
CTDSPL	3	37903451	CTD (carboxy-terminal domain, RNA polymerase II, polypeptide A) small phosphatase-like					6.319		7.61	7.114			3	3	0	yes	no
DLEC1	3	38080696	deleted in lung and esophageal cancer 1		21.761									1	1	0	yes	no
SLC22A13	3	38307303	solute carrier family 22 (organic anion transporter), member 13			40.333								1	1	0	yes	no
ACVR2B	3	38495342	activin A receptor, type IIB		13.376	13.1								2	2	0	yes	no
SCN5A	3	38589548	sodium channel, voltage-gated, type V, alpha subunit		21.855	99.688								2	2	0	yes	no
SCN10A	3	38738293	sodium channel, voltage-gated, type X, alpha subunit		41.668	150.144								2	2	0	yes	no
SCN11A	3	38887260	sodium channel, voltage-gated, type XI, alpha subunit		20.923									1	1	0	yes	no
CSRNP1	3	39183346	cysteine-serine-rich nuclear protein 1	-21.269						-45.665				2	0	2	no	yes
CX3CR1	3	39304985	chemokine (C-X3-C motif) receptor 1							18.987				1	1	0	yes	no
CCR8	3	39371197	chemokine (C-C motif) receptor 8			24.665								1	1	0	yes	no
MYRIP	3	39850405	myosin VIIA and Rab interacting protein									-8.647		1	0	1	no	yes
ENTPD3	3	40428647	ectonucleoside triphosphate diphosphohydrolase 3									-8.308		1	0	1	no	yes
ZNF621	3	40566369	zinc finger protein 621	5.257		17.971								2	2	0	yes	no
NKTR	3	42642106	natural killer-tumor recognition sequence	7.503										1	1	0	yes	no
CYP8B1	3	42897497	cytochrome P450, family 8, subfamily B, polypeptide 1			31.016								1	1	0	yes	no
ZNF662	3	42947223	zinc finger protein 662	5.137										1	1	0	yes	no
FAM198A	3	43020759	family with sequence similarity 198, member A				4.191							1	1	0	yes	no
ABHD5	3	43731605	abhydrolase domain containing 5										14.848	1	1	0	yes	no
KIF15	3	44803209	kinesin family member 15			38.923				6.828			-18.12	3	2	1	no	no
CLEC3B	3	45043040	C-type lectin domain family 3, member B			-202.055		10.066		37.109		-19.545		4	2	2	no	no
TMEM158	3	45265958	transmembrane protein 158 (gene/pseudogene)	-31.863										1	0	1	no	yes
SACM1L	3	45730548	SAC1 suppressor of actin mutations 1-like (yeast)	5.796										1	1	0	yes	no
SLC6A20	3	45796942	solute carrier family 6 (proline IMINO transporter), member 20			11.291								1	1	0	yes	no
LZTFL1	3	45864808	leucine zipper transcription factor-like 1						5.053					1	1	0	yes	no
CCR9	3	45927996	chemokine (C-C motif) receptor 9	-7.864			-35.236							2	0	2	no	yes
CXCR6	3	45982425	chemokine (C-X-C motif) receptor 6					-4.494					-121.858	2	0	2	no	yes
XCR1	3	46058516	chemokine (C motif) receptor 1	5.018										1	1	0	yes	no
CCR1	3	46243200	chemokine (C-C motif) receptor 1	5.351			8.514		-6.758	84.341			-47.508	5	3	2	no	no
CCR2	3	46395225	chemokine (C-C motif) receptor 2							8.448		-6.415	-214.609	3	1	2	no	no
CCR5	3	46411633	chemokine (C-C motif) receptor 5 (gene/pseudogene)		-11.949			-9.607	-16.418		-10.183		-198.864	5	0	5	no	yes
CCRL2	3	46448654	chemokine (C-C motif) receptor-like 2							21.807				1	1	0	yes	no
LTF	3	46477136	lactotransferrin	-21.55				5.459		18.141				3	2	1	no	no
LRRC2	3	46556913	leucine rich repeat containing 2									-3.642		1	0	1	no	yes
TDGF1	3	46616045	teratocarcinoma-derived growth factor 1				-4.945							1	0	1	no	yes
PRSS46	3	46761073	protease, serine, 46				-5.846							1	0	1	no	yes
CAMP	3	48264837	cathelicidin antimicrobial peptide	-52.996				5.267			6.779			3	2	1	no	no
FBXW12	3	48413709	F-box and WD repeat domain containing 12		20.183	20.673								2	2	0	yes	no
PLXNB1	3	48445261	plexin B1				-4.781							1	0	1	no	yes
COL7A1	3	48601506	collagen, type VII, alpha 1	5.116										1	1	0	yes	no
LAMB2	3	49158547	laminin, beta 2 (laminin S)	5.328										1	1	0	yes	no
RHOA	3	49396578	ras homolog family member A										13.331	1	1	0	yes	no
BSN	3	49591922	bassoon (presynaptic cytomatrix protein)			30.302								1	1	0	yes	no
FAM212A	3	49840687	family with sequence similarity 212, member A	-6.722										1	0	1	no	yes
CAMKV	3	49895421	CaM kinase-like vesicle-associated		11.896									1	1	0	yes	no
MST1R	3	49924435	macrophage stimulating 1 receptor (c-met-related tyrosine kinase)				-4.891							1	0	1	no	yes
RBM6	3	49977440	RNA binding motif protein 6						-5.137					1	0	1	no	yes
SEMA3F	3	50192478	sema domain, immunoglobulin domain (Ig), short basic domain, secreted, (semaphorin) 3F	9.242						10.362				2	2	0	yes	no
HYAL1	3	50337320	hyaluronoglucosaminidase 1			-14.533		10.728		11.043	10.755			4	3	1	no	no
HYAL2	3	50355221	hyaluronoglucosaminidase 2	6.65			4.598	4.71		20.929				4	4	0	yes	no
RASSF1	3	50367219	Ras association (RalGDS/AF-6) domain family member 1				4.756							1	1	0	yes	no
ZMYND10	3	50378541	zinc finger, MYND-type containing 10		15.231									1	1	0	yes	no
CISH	3	50643921	cytokine inducible SH2-containing protein										-42.918	1	0	1	no	yes
DOCK3	3	50712672	dedicator of cytokinesis 3		37.94		5.474							2	2	0	yes	no
RAD54L2	3	51575596	RAD54-like 2 (S. cerevisiae)			24.229								1	1	0	yes	no
RPL29	3	52027644	ribosomal protein L29										14.445	1	1	0	yes	no
POC1A	3	52109269	POC1 centriolar protein homolog A (Chlamydomonas)										-17.268	1	0	1	no	yes
SEMA3G	3	52467069	sema domain, immunoglobulin domain (Ig), short basic domain, secreted, (semaphorin) 3G	5.204										1	1	0	yes	no
STAB1	3	52529354	stabilin 1	8.916						25.411				2	2	0	yes	no
ITIH3	3	52828784	inter-alpha-trypsin inhibitor heavy chain 3						8.68	8.604				2	2	0	yes	no
TKT	3	53258723	transketolase	-5.311										1	0	1	no	yes
CHDH	3	53850387	choline dehydrogenase	-13.791										1	0	1	no	yes
IL17RB	3	53880607	interleukin 17 receptor B	-5.199										1	0	1	no	yes
CACNA2D3	3	54156574	calcium channel, voltage-dependent, alpha 2/delta subunit 3									-4.598		1	0	1	no	yes
WNT5A	3	55499743	wingless-type MMTV integration site family, member 5A									-5.026		1	0	1	no	yes
ERC2	3	55542336	ELKS/RAB6-interacting/CAST family member 2			18.267								1	1	0	yes	no
IL17RD	3	57124010	interleukin 17 receptor D	6.269			6.922	8.732		10.845	9.143			5	5	0	yes	no
DNAH12	3	57327727	dynein, axonemal, heavy chain 12			104.203								1	1	0	yes	no
DNASE1L3	3	58177984	deoxyribonuclease I-like 3			-46.782						-6.605		2	0	2	no	yes
ABHD6	3	58223233	abhydrolase domain containing 6						5.778	8.302		-4.12		3	2	1	no	no
FAM107A	3	58549844	family with sequence similarity 107, member A	10.46			-8.596	5.323		14.084				4	3	1	no	no
C3orf67	3	58703092	chromosome 3 open reading frame 67			20.906								1	1	0	yes	no
PTPRG	3	61547243	protein tyrosine phosphatase, receptor type, G									-4.438		1	0	1	no	yes
SYNPR	3	63213991	synaptoporin		30.605									1	1	0	yes	no
ATXN7	3	63850233	ataxin 7										8.57	1	1	0	yes	no
MAGI1	3	65342053	membrane associated guanylate kinase, WW and PDZ domain containing 1						5.985	9.364				2	2	0	yes	no
LRIG1	3	66429221	leucine-rich repeats and immunoglobulin-like domains 1	7.084			4.104							2	2	0	yes	no
FRMD4B	3	69219141	FERM domain containing 4B										-83.612	1	0	1	no	yes
MITF	3	69788586	microphthalmia-associated transcription factor						-6.767					1	0	1	no	yes
FOXP1	3	71003844	forkhead box P1							-8.326				1	0	1	no	yes
GPR27	3	71803201	G protein-coupled receptor 27										-19.067	1	0	1	no	yes
PROK2	3	71820807	prokineticin 2	-15.601										1	0	1	no	yes
GXYLT2	3	72937224	glucoside xylosyltransferase 2	-55.497		25.159	-8.201							3	1	2	no	no
EBLN2	3	73110810	endogenous Bornavirus-like nucleoprotein 2			55.236								1	1	0	yes	no
ROBO1	3	78646390	roundabout, axon guidance receptor, homolog 1 (Drosophila)							9.612	-5.596			2	1	1	no	no
GBE1	3	81538850	glucan (1,4-alpha-), branching enzyme 1							8.6				1	1	0	yes	no
VGLL3	3	86987119	vestigial like 3 (Drosophila)			10.147								1	1	0	yes	no
PROS1	3	93591881	protein S (alpha)	5.817						14.385				2	2	0	yes	no
DHFRL1	3	93766680	dihydrofolate reductase-like 1							7.361				1	1	0	yes	no
CRYBG3	3	97595819	beta-gamma crystallin domain containing 3	18.164		355.4	22.838			11.623				4	4	0	yes	no
OR5K2	3	98216448	olfactory receptor, family 5, subfamily K, member 2			23.686								1	1	0	yes	no
GPR15	3	98250743	G protein-coupled receptor 15	20.383		64.144	20.254							3	3	0	yes	no
ST3GAL6	3	98451080	ST3 beta-galactoside alpha-2,3-sialyltransferase 6				-6.426							1	0	1	no	yes
DCBLD2	3	98514785	discoidin, CUB and LCCL domain containing 2								-5.096			1	0	1	no	yes
COL8A1	3	99357319	collagen, type VIII, alpha 1	6.148		16.776	4.412							3	3	0	yes	no
FILIP1L	3	99548985	filamin A interacting protein 1-like							11.472				1	1	0	yes	no
TMEM45A	3	100211463	transmembrane protein 45A							6.886				1	1	0	yes	no
GPR128	3	100328433	G protein-coupled receptor 128		28.11									1	1	0	yes	no
ABI3BP	3	100468000	ABI family, member 3 (NESH) binding protein					-10.361	-8.313	12.233	-19.124			4	1	3	no	no
IMPG2	3	100945570	interphotoreceptor matrix proteoglycan 2			87.148								1	1	0	yes	no
SENP7	3	101043049	SUMO1/sentrin specific peptidase 7										11.127	1	1	0	yes	no
ZBTB11	3	101367733	zinc finger and BTB domain containing 11							-12.188				1	0	1	no	yes
NFKBIZ	3	101546835	nuclear factor of kappa light polypeptide gene enhancer in B-cells inhibitor, zeta							-11.922				1	0	1	no	yes
ALCAM	3	105085753	activated leukocyte cell adhesion molecule						-5.488					1	0	1	no	yes
CBLB	3	105374305	Cbl proto-oncogene, E3 ubiquitin protein ligase B	5.733			4.111							2	2	0	yes	no
LINC00636	3	107602095	long intergenic non-protein coding RNA 636		-57.235									1	0	1	no	yes
IFT57	3	107879659	intraflagellar transport 57 homolog (Chlamydomonas)									-3.593		1	0	1	no	yes
MYH15	3	108099216	myosin, heavy chain 15		26.54	10.962								2	2	0	yes	no
KIAA1524	3	108268833	KIAA1524			12.228						3.846		2	2	0	yes	no
TRAT1	3	108541545	T cell receptor associated transmembrane adaptor 1			11.663								1	1	0	yes	no
DPPA4	3	109044988	developmental pluripotency associated 4				-18.077							1	0	1	no	yes
PVRL3	3	110788918	poliovirus receptor-related 3				5.063							1	1	0	yes	no
CD96	3	111260926	CD96 molecule			10.058	6.84					12.442		3	3	0	yes	no
ZBED2	3	111311747	zinc finger, BED-type containing 2				-13.864	-13.65			-24.556		-381.227	4	0	4	no	yes
PLCXD2	3	111393523	phosphatidylinositol-specific phospholipase C, X domain containing 2			13.878								1	1	0	yes	no
PHLDB2	3	111451344	pleckstrin homology-like domain, family B, member 2	5.939				5.195		10.44	6.428	-3.415		5	4	1	no	no
GCSAM	3	111839688	germinal center-associated, signaling and motility					7.63	16.458	15.038	7.208		10.512	5	5	0	yes	no
SLC9C1	3	111859734	solute carrier family 9, subfamily C (Na+-transporting carboxylic acid decarboxylase), member 1			27.205								1	1	0	yes	no
CD200	3	112051915	CD200 molecule	-16.056	-19.443		-17.99	-8.452			-19.776	-3.252		6	0	6	no	yes
BTLA	3	112182815	B and T lymphocyte associated		-11.422			-9.598			-15.313	-7.01		4	0	4	no	yes
SLC35A5	3	112280556	solute carrier family 35, member A5							7.74				1	1	0	yes	no
CCDC80	3	112323407	coiled-coil domain containing 80	10.913						29.611		-4.452		3	2	1	no	no
CD200R1	3	112640056	CD200 receptor 1	27.869		10.759	14.001	9.732	12.853	11.737	9.095			7	7	0	yes	no
GTPBP8	3	112709765	GTP-binding protein 8 (putative)				4.018					3.324		2	2	0	yes	no
C3orf17	3	112721287	chromosome 3 open reading frame 17				4.438	8.696	9.024	9.557	8.567	3.607	30.369	7	7	0	yes	no
ATP6V1A	3	113465866	ATPase, H+ transporting, lysosomal 70kDa, V1 subunit A										15.73	1	1	0	yes	no
TIGIT	3	113995760	T cell immunoreceptor with Ig and ITIM domains	7.744										1	1	0	yes	no
LSAMP	3	115528641	limbic system-associated membrane protein								-5.731			1	0	1	no	yes
UPK1B	3	118892364	uroplakin 1B				-6.606							1	0	1	no	yes
TMEM39A	3	119148347	transmembrane protein 39A										-9.313	1	0	1	no	yes
PLA1A	3	119316689	phospholipase A1 member A					-5.09			-12.175			2	0	2	no	yes
POPDC2	3	119355304	popeye domain containing 2								-5.164			1	0	1	no	yes
GPR156	3	119883492	G protein-coupled receptor 156			16.388								1	1	0	yes	no
FSTL1	3	120111140	follistatin-like 1							133.669				1	1	0	yes	no
POLQ	3	121150278	polymerase (DNA directed), theta			29.674							-9.827	2	1	1	no	no
FBXO40	3	121311966	F-box protein 40			56.105								1	1	0	yes	no
CSTA	3	122044091	cystatin A (stefin A)					-6.712			-13.418			2	0	2	no	yes
PARP9	3	122246806	poly (ADP-ribose) polymerase family, member 9							8.991				1	1	0	yes	no
PARP15	3	122296449	poly (ADP-ribose) polymerase family, member 15									-3.663		1	0	1	no	yes
SEMA5B	3	122628041	sema domain, seven thrombospondin repeats (type 1 and type 1-like), transmembrane domain (TM) and short cytoplasmic domain, (semaphorin) 5B			12.144								1	1	0	yes	no
MYLK	3	123328896	myosin light chain kinase	7.829			8.167	5.021		148.583				4	4	0	yes	no
ITGB5	3	124480795	integrin, beta 5	8.397				6.756		29.971	14.47			4	4	0	yes	no
HEG1	3	124684554	HEG homolog 1 (zebrafish)	8.282			4.796			7.778				3	3	0	yes	no
SLC12A8	3	124801480	solute carrier family 12 (potassium/chloride transporters), member 8						-5.079					1	0	1	no	yes
ZNF148	3	124944405	zinc finger protein 148							8.228				1	1	0	yes	no
ALDH1L1	3	125822412	aldehyde dehydrogenase 1 family, member L1			43.263								1	1	0	yes	no
UROC1	3	126200124	urocanate hydratase 1		12.031									1	1	0	yes	no
CHST13	3	126243126	carbohydrate (chondroitin 4) sulfotransferase 13			-34.686						-3.393		2	0	2	no	yes
MGLL	3	127407909	monoglyceride lipase							14.262				1	1	0	yes	no
SEC61A1	3	127770484	Sec61 alpha 1 subunit (S. cerevisiae)										9.769	1	1	0	yes	no
GP9	3	128779610	glycoprotein IX (platelet)		13.09		31.114							2	2	0	yes	no
H1FX	3	129033615	H1 histone family, member X	-17.237										1	0	1	no	yes
RPL32P3	3	129101765	ribosomal protein L32 pseudogene 3										-12.46	1	0	1	no	yes
TRH	3	129693148	thyrotropin-releasing hormone	-76.108										1	0	1	no	yes
COL6A5	3	130064359	collagen, type VI, alpha 5			23.541								1	1	0	yes	no
COL6A6	3	130279178	collagen, type VI, alpha 6									-6.875		1	0	1	no	yes
NUDT16	3	131100515	nudix (nucleoside diphosphate linked moiety X)-type motif 16	6.585										1	1	0	yes	no
CDV3	3	133292574	CDV3 homolog (mouse)										31.469	1	1	0	yes	no
RYK	3	133794023	receptor-like tyrosine kinase										8.804	1	1	0	yes	no
AMOTL2	3	134074716	angiomotin like 2	10.032						18.511				2	2	0	yes	no
A4GNT	3	137842560	alpha-1,4-N-acetylglucosaminyltransferase			26.909								1	1	0	yes	no
MRAS	3	138066539	muscle RAS oncogene homolog	10.562						8.662				2	2	0	yes	no
ESYT3	3	138153428	extended synaptotagmin-like protein 3		22.372									1	1	0	yes	no
CEP70	3	138213186	centrosomal protein 70kDa	-7.026										1	0	1	no	yes
RBP1	3	139236276	retinol binding protein 1, cellular							10.669				1	1	0	yes	no
CLSTN2	3	139654027	calsyntenin 2			15.95								1	1	0	yes	no
TRIM42	3	140396881	tripartite motif containing 42		50.025									1	1	0	yes	no
SPSB4	3	140770244	splA/ryanodine receptor domain and SOCS box containing 4	-7.024										1	0	1	no	yes
ACPL2	3	140947568	acid phosphatase-like 2				-8.263							1	0	1	no	yes
ZBTB38	3	141043055	zinc finger and BTB domain containing 38	13.958			5.192							2	2	0	yes	no
GRK7	3	141496990	G protein-coupled receptor kinase 7			38.353								1	1	0	yes	no
TFDP2	3	141663277	transcription factor Dp-2 (E2F dimerization partner 2)	-5.061			-8.342							2	0	2	no	yes
PLS1	3	142315229	plastin 1			10.544								1	1	0	yes	no
PCOLCE2	3	142534764	procollagen C-endopeptidase enhancer 2									-3.792		1	0	1	no	yes
PAQR9	3	142668006	progestin and adipoQ receptor family member IX		23.454									1	1	0	yes	no
CHST2	3	142838173	carbohydrate (N-acetylglucosamine-6-O) sulfotransferase 2										23.47	1	1	0	yes	no
PLOD2	3	145787227	procollagen-lysine, 2-oxoglutarate 5-dioxygenase 2	8.039						8.029				2	2	0	yes	no
PLSCR4	3	145910126	phospholipid scramblase 4	8.633						39.074				2	2	0	yes	no
AGTR1	3	148415571	angiotensin II receptor, type 1					4.408			5.044	-7.926		3	2	1	no	no
CPB1	3	148508889	carboxypeptidase B1 (tissue)									-10.853		1	0	1	no	yes
CPA3	3	148583043	carboxypeptidase A3 (mast cell)				-6.901							1	0	1	no	yes
GYG1	3	148709128	glycogenin 1				8.99							1	1	0	yes	no
HLTF	3	148747914	helicase-like transcription factor							9.615				1	1	0	yes	no
CP	3	148880197	ceruloplasmin (ferroxidase)	12.44			16.762	5.201		43.418				4	4	0	yes	no
TM4SF18	3	149036285	transmembrane 4 L six family member 18	16.759			7.264	9.42		24.938	9.628			5	5	0	yes	no
TM4SF1	3	149086809	transmembrane 4 L six family member 1	16.58				4.095		102.878				3	3	0	yes	no
WWTR1	3	149235022	WW domain containing transcription regulator 1	5.568						49.441				2	2	0	yes	no
ANKUB1	3	149478892	ankyrin repeat and ubiquitin domain containing 1			24.024								1	1	0	yes	no
TSC22D2	3	150126122	TSC22 domain family, member 2							-9.075				1	0	1	no	yes
GPR171	3	150915619	G protein-coupled receptor 171	9.075				-15.197			-13.148		-380.664	4	1	3	no	no
P2RY14	3	150929905	purinergic receptor P2Y, G-protein coupled, 14					-6.54					-16.421	2	0	2	no	yes
GPR87	3	151011891	G protein-coupled receptor 87			35.056								1	1	0	yes	no
P2RY13	3	151044100	purinergic receptor P2Y, G-protein coupled, 13				5.957			40.284				2	2	0	yes	no
P2RY12	3	151055168	purinergic receptor P2Y, G-protein coupled, 12									-8.632		1	0	1	no	yes
SUCNR1	3	151591431	succinate receptor 1			17.925	4.278			30.992	7.062			4	4	0	yes	no
MBNL1	3	151961617	muscleblind-like splicing regulator 1										26.366	1	1	0	yes	no
P2RY1	3	152552736	purinergic receptor P2Y, G-protein coupled, 1			71.698								1	1	0	yes	no
GPR149	3	154055461	G protein-coupled receptor 149		31.232									1	1	0	yes	no
MME	3	154741913	membrane metallo-endopeptidase	-25.656			-5.67							2	0	2	no	yes
PLCH1	3	155093369	phospholipase C, eta 1			13.242	-13.069							2	1	1	no	no
SLC33A1	3	155544305	solute carrier family 33 (acetyl-CoA transporter), member 1							7.736				1	1	0	yes	no
KCNAB1	3	155755490	potassium voltage-gated channel, shaker-related subfamily, beta member 1			-11.635						-15.494		2	0	2	no	yes
TIPARP	3	156391024	TCDD-inducible poly(ADP-ribose) polymerase							-6.945				1	0	1	no	yes
CCNL1	3	156864297	cyclin L1							-6.91			10.251	2	1	1	no	no
VEPH1	3	156977531	ventricular zone expressed PH domain homolog 1 (zebrafish)					8.296			8.913			2	2	0	yes	no
PTX3	3	157154578	pentraxin 3, long					10.418	11.286		8.658			3	3	0	yes	no
SHOX2	3	157813743	short stature homeobox 2								-5.443			1	0	1	no	yes
MLF1	3	158288952	myeloid leukemia factor 1	7.725			8.308						26.12	3	3	0	yes	no
RARRES1	3	158414681	retinoic acid receptor responder (tazarotene induced) 1					-5.726	-12.228		-5.625			3	0	3	no	yes
MFSD1	3	158449987	major facilitator superfamily domain containing 1							7.514				1	1	0	yes	no
C3orf80	3	159943423	chromosome 3 open reading frame 80	7.722			24.289							2	2	0	yes	no
SMC4	3	160117062	structural maintenance of chromosomes 4			14.517	5.476							2	2	0	yes	no
TRIM59	3	160150233	tripartite motif containing 59						-8.05				-9.788	2	0	2	no	yes
PPM1L	3	160473390	protein phosphatase, Mg2+/Mn2+ dependent, 1L	5.589										1	1	0	yes	no
B3GALNT1	3	160801671	beta-1,3-N-acetylgalactosaminyltransferase 1 (globoside blood group)	5.617										1	1	0	yes	no
SPTSSB	3	161062580	serine palmitoyltransferase, small subunit B	31.95	20.286	12.213	50.694							4	4	0	yes	no
SERPINI1	3	167453031	serpin peptidase inhibitor, clade I (neuroserpin), member 1							7.559				1	1	0	yes	no
GOLIM4	3	167726465	golgi integral membrane protein 4	5.161			5.486							2	2	0	yes	no
SEC62	3	169684423	SEC62 homolog (S. cerevisiae)							8.616				1	1	0	yes	no
GPR160	3	169755717	G protein-coupled receptor 160	-5.864								-5.024	-14.331	3	0	3	no	yes
SKIL	3	170075466	SKI-like oncogene							-7.668				1	0	1	no	yes
SLC7A14	3	170182353	solute carrier family 7 (orphan transporter), member 14		31.087									1	1	0	yes	no
TNIK	3	170779128	TRAF2 and NCK interacting kinase						-5.327	-26.517			-9.998	3	0	3	no	yes
PLD1	3	171318195	phospholipase D1, phosphatidylcholine-specific							11.696				1	1	0	yes	no
FNDC3B	3	171757418	fibronectin type III domain containing 3B	5.338						7.607				2	2	0	yes	no
TNFSF10	3	172223298	tumor necrosis factor (ligand) superfamily, member 10										-10.829	1	0	1	no	yes
NCEH1	3	172348039	neutral cholesterol ester hydrolase 1							12.663				1	1	0	yes	no
ECT2	3	172468472	epithelial cell transforming sequence 2 oncogene			20.088				7.221			-11.506	3	2	1	no	no
GNB4	3	179116990	guanine nucleotide binding protein (G protein), beta polypeptide 4				4.575			24.254			30.62	3	3	0	yes	no
PEX5L	3	179512746	peroxisomal biogenesis factor 5-like	-14.037										1	0	1	no	yes
SOX2	3	181429714	SRY (sex determining region Y)-box 2	300.153	1200.1	995.59	170.256	6.64			10.667			6	6	0	yes	no
DCUN1D1	3	182655862	DCN1, defective in cullin neddylation 1, domain containing 1 (S. cerevisiae)										17.316	1	1	0	yes	no
LAMP3	3	182840001	lysosomal-associated membrane protein 3				-4.901	-30.135			-46.389	-8.655		4	0	4	no	yes
B3GNT5	3	182971032	UDP-GlcNAc:betaGal beta-1,3-N-acetylglucosaminyltransferase 5							-8.332				1	0	1	no	yes
KLHL6	3	183205319	kelch-like 6 (Drosophila)					-8.411	-5.22	-29.645	-10.07	-3.818	-19.802	6	0	6	no	yes
MAP6D1	3	183533664	MAP6 domain containing 1				-5.395							1	0	1	no	yes
ABCC5	3	183637722	ATP-binding cassette, sub-family C (CFTR/MRP), member 5							9.234				1	1	0	yes	no
VWA5B2	3	183948217	von Willebrand factor A domain containing 5B2		15.767									1	1	0	yes	no
C3orf70	3	184795838	chromosome 3 open reading frame 70									-7.111		1	0	1	no	yes
LIPH	3	185224050	lipase, member H		12.966									1	1	0	yes	no
IGF2BP2	3	185361527	insulin-like growth factor 2 mRNA binding protein 2										34.981	1	1	0	yes	no
ETV5	3	185764097	ets variant 5				4.807	6.868		25.788	8.725			4	4	0	yes	no
HRG	3	186378005	histidine-rich glycoprotein		30.509									1	1	0	yes	no
KNG1	3	186435065	kininogen 1			37.91								1	1	0	yes	no
EIF4A2	3	186500994	eukaryotic translation initiation factor 4A2										25.535	1	1	0	yes	no
ADIPOQ	3	186560463	adiponectin, C1Q and collagen domain containing		-129.573		-284.992							2	0	2	no	yes
ST6GAL1	3	186648274	ST6 beta-galactosamide alpha-2,6-sialyltranferase 1									-12.221		1	0	1	no	yes
RTP4	3	187086120	receptor (chemosensory) transporter protein 4							16.953				1	1	0	yes	no
LPP	3	187871072	LIM domain containing preferred translocation partner in lipoma									-3.102		1	0	1	no	yes
TP63	3	189349205	tumor protein p63	-5.132		10.212	-13.056							3	1	2	no	no
LEPREL1	3	189674517	leprecan-like 1	14.768	17.33		4.273	43.402	34.656	44.135	29.386			7	7	0	yes	no
CLDN1	3	190023490	claudin 1				-4.569							1	0	1	no	yes
CCDC50	3	191046866	coiled-coil domain containing 50									-3.064		1	0	1	no	yes
FGF12	3	191859684	fibroblast growth factor 12				4.837					-5.844		2	1	1	no	no
ATP13A4	3	193119866	ATPase type 13A4			12.102								1	1	0	yes	no
OPA1	3	193310933	optic atrophy 1 (autosomal dominant)							-7.389				1	0	1	no	yes
LRRC15	3	194075976	leucine rich repeat containing 15					-6.461						1	0	1	no	yes
FAM43A	3	194406622	family with sequence similarity 43, member A						7.776					1	1	0	yes	no
APOD	3	195295573	apolipoprotein D		-76.746		-36.951	-8.268	-32.852					4	0	4	no	yes
MUC4	3	195473636	mucin 4, cell surface associated		64.436	1828.14								2	2	0	yes	no
LRRC33	3	196366557	leucine rich repeat containing 33				4.455			10.265		4.936		3	3	0	yes	no
IQCG	3	197615946	IQ motif containing G								-6.167			1	0	1	no	yes
CPLX1	4	778745	complexin 1				-13.878							1	0	1	no	yes
DGKQ	4	952675	diacylglycerol kinase, theta 110kDa						5.192			5.553		2	2	0	yes	no
SPON2	4	1160720	spondin 2, extracellular matrix protein				6.198	14.011			16.177			3	3	0	yes	no
LETM1	4	1813206	leucine zipper-EF-hand containing transmembrane protein 1				-5.165							1	0	1	no	yes
WHSC1	4	1873151	Wolf-Hirschhorn syndrome candidate 1										-17.248	1	0	1	no	yes
C4orf48	4	2043689	chromosome 4 open reading frame 48	-6.602										1	0	1	no	yes
NAT8L	4	2061239	N-acetyltransferase 8-like (GCN5-related, putative)				-4.413							1	0	1	no	yes
HAUS3	4	2229191	HAUS augmin-like complex, subunit 3							-8.628				1	0	1	no	yes
SH3BP2	4	2794750	SH3-domain binding protein 2							7.12				1	1	0	yes	no
ADD1	4	2845584	adducin 1 (alpha)										12.083	1	1	0	yes	no
MFSD10	4	2932288	major facilitator superfamily domain containing 10				4.143		5.429			4.3		3	3	0	yes	no
NOP14	4	2939660	NOP14 nucleolar protein homolog (yeast)									3.626		1	1	0	yes	no
MSX1	4	4861393	msh homeobox 1	6.086										1	1	0	yes	no
STK32B	4	5053169	serine/threonine kinase 32B				-15.26							1	0	1	no	yes
EVC	4	5712924	Ellis van Creveld syndrome	9.063										1	1	0	yes	no
JAKMIP1	4	6027926	janus kinase and microtubule interacting protein 1				7.865					6.858		2	2	0	yes	no
WFS1	4	6271576	Wolfram syndrome 1 (wolframin)									-4.432		1	0	1	no	yes
S100P	4	6694796	S100 calcium binding protein P	-18.718		-15.751		7.364			9.55		-47.677	5	2	3	no	no
SH3TC1	4	8183799	SH3 domain and tetratricopeptide repeats 1				-12.072							1	0	1	no	yes
HTRA3	4	8271492	HtrA serine peptidase 3		-50.246									1	0	1	no	yes
ACOX3	4	8368439	acyl-CoA oxidase 3, pristanoyl										-9.109	1	0	1	no	yes
HS3ST1	4	11394774	heparan sulfate (glucosamine) 3-O-sulfotransferase 1									-4.307		1	0	1	no	yes
CPEB2	4	15004298	cytoplasmic polyadenylation element binding protein 2							-8.634				1	0	1	no	yes
C1QTNF7	4	15341442	C1q and tumor necrosis factor related protein 7	13.112			12.316	6.792	7.154	6.947	6.888			6	6	0	yes	no
PROM1	4	15964699	prominin 1	-22.048										1	0	1	no	yes
LDB2	4	16503164	LIM domain binding 2	19.873			5.394	14.912		104.539	10.409		50.109	6	6	0	yes	no
NCAPG	4	17812525	non-SMC condensin I complex, subunit G			11.071				6.561				2	2	0	yes	no
SLIT2	4	20254883	slit homolog 2 (Drosophila)	7.816				8.664		50.417	7.605			4	4	0	yes	no
GPR125	4	22346694	G protein-coupled receptor 125		11.477			6.668	7.547	8.809	5.609	5.554	28.118	7	7	0	yes	no
GBA3	4	22694537	glucosidase, beta, acid 3 (cytosolic)									-17.523		1	0	1	no	yes
SOD3	4	24791534	superoxide dismutase 3, extracellular	72.062										1	1	0	yes	no
SEL1L3	4	25749055	sel-1 suppressor of lin-12-like 3 (C. elegans)	8.851										1	1	0	yes	no
PCDH7	4	30722037	protocadherin 7					14.763		6.315	5.594			3	3	0	yes	no
DTHD1	4	36283244	death domain containing 1	6.078			7.25							2	2	0	yes	no
RELL1	4	37592422	RELT-like 1	-5.6										1	0	1	no	yes
KLF3	4	38665817	Kruppel-like factor 3 (basic)									-3.619		1	0	1	no	yes
TLR10	4	38773860	toll-like receptor 10									-9.582		1	0	1	no	yes
FAM114A1	4	38869298	family with sequence similarity 114, member A1	5.996						12.676				2	2	0	yes	no
TMEM156	4	38968365	transmembrane protein 156							-9.366				1	0	1	no	yes
RPL9	4	39455744	ribosomal protein L9	-16.675										1	0	1	no	yes
C4orf34	4	39552541	chromosome 4 open reading frame 34									-4.411		1	0	1	no	yes
PDS5A	4	39824483	PDS5, regulator of cohesion maintenance, homolog A (S. cerevisiae)							-6.987				1	0	1	no	yes
N4BP2	4	40058446	NEDD4 binding protein 2			19.836								1	1	0	yes	no
RHOH	4	40192673	ras homolog family member H						5.251					1	1	0	yes	no
RBM47	4	40425272	RNA binding motif protein 47							14.465		-3.897		2	1	1	no	no
APBB2	4	40812044	amyloid beta (A4) precursor protein-binding, family B, member 2							7.02		-3.509		2	1	1	no	no
LIMCH1	4	41361624	LIM and calponin homology domains 1	11.287				29.36	18.944	25.028	19.705			5	5	0	yes	no
BEND4	4	42112955	BEN domain containing 4	5.743		15.072	7.618						21.873	4	4	0	yes	no
SHISA3	4	42399856	shisa homolog 3 (Xenopus laevis)								-10.223			1	0	1	no	yes
GABRA4	4	46920917	gamma-aminobutyric acid (GABA) A receptor, alpha 4			111.215								1	1	0	yes	no
GABRB1	4	46995740	gamma-aminobutyric acid (GABA) A receptor, beta 1			36.551								1	1	0	yes	no
ATP10D	4	47487305	ATPase, class V, type 10D							37.009				1	1	0	yes	no
NIPAL1	4	47916159	NIPA-like domain containing 1			33.046								1	1	0	yes	no
CNGA1	4	47937994	cyclic nucleotide gated channel alpha 1									-3.875		1	0	1	no	yes
TXK	4	48068410	TXK tyrosine kinase										-18.146	1	0	1	no	yes
OCIAD2	4	48887036	OCIA domain containing 2	-6.369										1	0	1	no	yes
DCUN1D4	4	52709166	DCN1, defective in cullin neddylation 1, domain containing 4 (S. cerevisiae)							9.95				1	1	0	yes	no
RASL11B	4	53728457	RAS-like, family 11, member B	9.266			11.589	7.298		6.958	7.221			5	5	0	yes	no
SCFD2	4	53739149	sec1 family domain containing 2							6.352				1	1	0	yes	no
LNX1	4	54325468	ligand of numb-protein X 1, E3 ubiquitin protein ligase			19.547								1	1	0	yes	no
PDGFRA	4	55095264	platelet-derived growth factor receptor, alpha polypeptide	30.026			7.348	4.946		134.014				4	4	0	yes	no
KDR	4	55944644	kinase insert domain receptor (a type III receptor tyrosine kinase)	13.754			4.877			8.122				3	3	0	yes	no
TMEM165	4	56262124	transmembrane protein 165							6.573				1	1	0	yes	no
NMU	4	56461396	neuromedin U			24.687	8.437							2	2	0	yes	no
KIAA1211	4	57036361	KIAA1211			48.853								1	1	0	yes	no
PPAT	4	57259528	phosphoribosyl pyrophosphate amidotransferase			10.245								1	1	0	yes	no
SPINK2	4	57676026	serine peptidase inhibitor, Kazal type 2 (acrosin-trypsin inhibitor)	-410.902										1	0	1	no	yes
IGFBP7	4	57896939	insulin-like growth factor binding protein 7							370.871				1	1	0	yes	no
LPHN3	4	62066976	latrophilin 3			10.671								1	1	0	yes	no
STAP1	4	68424446	signal transducing adaptor family member 1				7.479							1	1	0	yes	no
UGT2B15	4	69512348	UDP glucuronosyltransferase 2 family, polypeptide B15			36.132								1	1	0	yes	no
UGT2B28	4	70146217	UDP glucuronosyltransferase 2 family, polypeptide B28			55.95								1	1	0	yes	no
SULT1B1	4	70592566	sulfotransferase family, cytosolic, 1B, member 1	5.281			8.172							2	2	0	yes	no
FDCSP	4	71091788	follicular dendritic cell secreted protein		-562.79	-20.473		-101.2			-763.222	-14.234		5	0	5	no	yes
MUC7	4	71296209	mucin 7, secreted		21.325									1	1	0	yes	no
RUFY3	4	71569921	RUN and FYVE domain containing 3										12.876	1	1	0	yes	no
SLC4A4	4	72053003	solute carrier family 4, sodium bicarbonate cotransporter, member 4		23.212	37.073		34.836		40.737	47.388	11.06	12.13	7	7	0	yes	no
ALB	4	74262831	albumin			22.648								1	1	0	yes	no
RASSF6	4	74437267	Ras association (RalGDS/AF-6) domain family member 6				-81.183							1	0	1	no	yes
IL8	4	74606223	interleukin 8	-238.34			-10.264			-64.529			45.424	4	1	3	no	no
CXCL6	4	74702214	chemokine (C-X-C motif) ligand 6 (granulocyte chemotactic protein 2)	48.206	59.861		12.556	127.209	62.024	140.347	137.664			7	7	0	yes	no
CXCL1	4	74735110	chemokine (C-X-C motif) ligand 1 (melanoma growth stimulating activity, alpha)	13.642			5.406	25.177		58.009	22.022			5	5	0	yes	no
PF4	4	74846794	platelet factor 4				34.269	15.8	16.168	9.572	15.403			5	5	0	yes	no
PPBP	4	74852755	pro-platelet basic protein (chemokine (C-X-C motif) ligand 7)		63.496		22.358	99.423	71.228	42.427	117.598			6	6	0	yes	no
CXCL5	4	74861359	chemokine (C-X-C motif) ligand 5		-101.446						-10.727	-3.415		3	0	3	no	yes
CXCL2	4	74962793	chemokine (C-X-C motif) ligand 2								-5.372			1	0	1	no	yes
EREG	4	75230860	epiregulin	-5.844	13.372									2	1	1	no	no
BTC	4	75669969	betacellulin			28.902								1	1	0	yes	no
PARM1	4	75858305	prostate androgen-regulated mucin-like protein 1							6.656				1	1	0	yes	no
CDKL2	4	76503215	cyclin-dependent kinase-like 2 (CDC2-related kinase)			39.467								1	1	0	yes	no
CXCL9	4	76922428	chemokine (C-X-C motif) ligand 9	21.785	-14.714			-29.44			-33.906			4	1	3	no	no
CXCL10	4	76942273	chemokine (C-X-C motif) ligand 10	16.41				-10.738		11.955	-7.793			4	2	2	no	no
CXCL11	4	76954835	chemokine (C-X-C motif) ligand 11	15.73				-4.176						2	1	1	no	no
SCARB2	4	77079890	scavenger receptor class B, member 2							13.778				1	1	0	yes	no
STBD1	4	77172886	starch binding domain 1										-10.68	1	0	1	no	yes
SHROOM3	4	77356253	shroom family member 3	15.679	128.71		9.725	20.716	12.63	19.563	17.106		13.963	8	8	0	yes	no
SEPT11	4	77870856	septin 11				8.091							1	1	0	yes	no
CXCL13	4	78432907	chemokine (C-X-C motif) ligand 13	14.024	-225.898	-68.076		-5.934			-27.114	-16.295		6	1	5	no	no
CNOT6L	4	78634541	CCR4-NOT transcription complex, subunit 6-like										22.23	1	1	0	yes	no
FRAS1	4	78978724	Fraser syndrome 1		23.856	15.33								2	2	0	yes	no
ANXA3	4	79472673	annexin A3					9.469		24.417	8.612			3	3	0	yes	no
ANTXR2	4	80822303	anthrax toxin receptor 2										-108.222	1	0	1	no	yes
PRDM8	4	81105033	PR domain containing 8	-14.985										1	0	1	no	yes
RASGEF1B	4	82347547	RasGEF domain family, member 1B							-8.756				1	0	1	no	yes
TMEM150C	4	83405743	transmembrane protein 150C							9.666				1	1	0	yes	no
SCD5	4	83550692	stearoyl-CoA desaturase 5							6.91				1	1	0	yes	no
PLAC8	4	84011201	placenta-specific 8				16.508	4.956	8.976					3	3	0	yes	no
COQ2	4	84182689	coenzyme Q2 homolog, prenyltransferase (yeast)				4.497							1	1	0	yes	no
AGPAT9	4	84457067	1-acylglycerol-3-phosphate O-acyltransferase 9					4.891			5.669			2	2	0	yes	no
CDS1	4	85504132	CDP-diacylglycerol synthase (phosphatidate cytidylyltransferase) 1				-4.212							1	0	1	no	yes
WDFY3	4	85590704	WD repeat and FYVE domain containing 3							6.386				1	1	0	yes	no
ARHGAP24	4	86396267	Rho GTPase activating protein 24							8.191		-4.393		2	1	1	no	no
PTPN13	4	87515468	protein tyrosine phosphatase, non-receptor type 13 (APO-1/CD95 (Fas)-associated phosphatase)								-7.564			1	0	1	no	yes
SPARCL1	4	88394487	SPARC-like 1 (hevin)	34.712						398.742				2	2	0	yes	no
DSPP	4	88529681	dentin sialophosphoprotein		85.88									1	1	0	yes	no
SPP1	4	88896819	secreted phosphoprotein 1					-6.361			-8.217			2	0	2	no	yes
PIGY	4	89442724	phosphatidylinositol glycan anchor biosynthesis, class Y	-5.317										1	0	1	no	yes
NAP1L5	4	89617066	nucleosome assembly protein 1-like 5										10	1	1	0	yes	no
GPRIN3	4	90165429	GPRIN family member 3			25.164	10.48							2	2	0	yes	no
SNCA	4	90645250	synuclein, alpha (non A4 component of amyloid precursor)	-7.999				17.524	27.237	18.144	28.262			5	4	1	no	no
MMRN1	4	90800683	multimerin 1			54.827	4.505							2	2	0	yes	no
GRID2	4	93225550	glutamate receptor, ionotropic, delta 2			85.378								1	1	0	yes	no
HPGDS	4	95219686	hematopoietic prostaglandin D synthase	-18.156										1	0	1	no	yes
PDLIM5	4	95373037	PDZ and LIM domain 5							8.72				1	1	0	yes	no
BMPR1B	4	95679119	bone morphogenetic protein receptor, type IB		15.074		-4.384	11.087			9.424			4	3	1	no	no
UNC5C	4	96083655	unc-5 homolog C (C. elegans)					11.848	13.375	13.564	12.279			4	4	0	yes	no
RAP1GDS1	4	99182535	RAP1, GTP-GDP dissociation stimulator 1							9.714				1	1	0	yes	no
EIF4E	4	99792835	eukaryotic translation initiation factor 4E							-8.655				1	0	1	no	yes
ADH6	4	100123795	alcohol dehydrogenase 6 (class V)		11.734									1	1	0	yes	no
ADH1A	4	100197524	alcohol dehydrogenase 1A (class I), alpha polypeptide			14.216								1	1	0	yes	no
ADH1B	4	100226121	alcohol dehydrogenase 1B (class I), beta polypeptide	44.167				60.409	77.76	326.259	27.532			5	5	0	yes	no
MTTP	4	100484918	microsomal triglyceride transfer protein			14.054								1	1	0	yes	no
DAPP1	4	100737990	dual adaptor of phosphotyrosine and 3-phosphoinositides					-4.988			-5.398	-8.085		3	0	3	no	yes
DDIT4L	4	101107027	DNA-damage-inducible transcript 4-like	-6.032										1	0	1	no	yes
EMCN	4	101316498	endomucin	5.456										1	1	0	yes	no
BANK1	4	102332443	B-cell scaffold protein with ankyrin repeats 1	5.888			7.616			9.117		-4.153		4	3	1	no	no
CENPE	4	104026963	centromere protein E, 312kDa	6.998		36.598	7.222			8.201		9.684		5	5	0	yes	no
TACR3	4	104507188	tachykinin receptor 3		27.708									1	1	0	yes	no
CXXC4	4	105389469	CXXC finger protein 4		22.357		6.355						19.446	3	3	0	yes	no
NPNT	4	106815932	nephronectin					5.751			6.194			2	2	0	yes	no
TBCK	4	106965474	TBC1 domain containing kinase							7.304				1	1	0	yes	no
SGMS2	4	108745719	sphingomyelin synthase 2	6.077		19.22								2	2	0	yes	no
CYP2U1	4	108852525	cytochrome P450, family 2, subfamily U, polypeptide 1				-20.918					-3.217		2	0	2	no	yes
LEF1	4	108968701	lymphoid enhancer-binding factor 1	-6.488			-11.112	-5.388			-6.828			4	0	4	no	yes
CCDC109B	4	110481361	coiled-coil domain containing 109B	-6.382				-5.409		-9.022	-6.191		-27.508	5	0	5	no	yes
CFI	4	110661852	complement factor I							21.23				1	1	0	yes	no
LRIT3	4	110769358	leucine-rich repeat, immunoglobulin-like and transmembrane domains 3			11.24								1	1	0	yes	no
EGF	4	110834040	epidermal growth factor		18.564	10.704								2	2	0	yes	no
ELOVL6	4	110967002	ELOVL fatty acid elongase 6		11.216		8.355			8.078		5.122		4	4	0	yes	no
ENPEP	4	111286889	glutamyl aminopeptidase (aminopeptidase A)	6.907	20.768		10.162	35.129	32.116	94.512	44.085			7	7	0	yes	no
ANK2	4	113739265	ankyrin 2, neuronal				4.501	4.714		82.87		-5.797		4	3	1	no	no
ARSJ	4	114821440	arylsulfatase family, member J			21.959								1	1	0	yes	no
UGT8	4	115519611	UDP glycosyltransferase 8				4.73							1	1	0	yes	no
NDST4	4	115748919	N-deacetylase/N-sulfotransferase (heparan glucosaminyl) 4		23.248	33.441								2	2	0	yes	no
NDST3	4	118954773	N-deacetylase/N-sulfotransferase (heparan glucosaminyl) 3	-16.678										1	0	1	no	yes
PRSS12	4	119201193	protease, serine, 12 (neurotrypsin, motopsin)			36.845								1	1	0	yes	no
SYNPO2	4	119809996	synaptopodin 2	5.14				4.808		15.743				3	3	0	yes	no
USP53	4	120133742	ubiquitin specific peptidase 53	8.645		10.582	4.394			-7.946				4	3	1	no	no
PDE5A	4	120415550	phosphodiesterase 5A, cGMP-specific									-4.677		1	0	1	no	yes
MAD2L1	4	120980577	MAD2 mitotic arrest deficient-like 1 (yeast)			11.977								1	1	0	yes	no
NDNF	4	121956768	neuron-derived neurotrophic factor			36.808								1	1	0	yes	no
TMEM155	4	122680088	transmembrane protein 155		-46.556						-5.616			2	0	2	no	yes
CCNA2	4	122737599	cyclin A2							8.625				1	1	0	yes	no
TRPC3	4	122800182	transient receptor potential cation channel, subfamily C, member 3			23.616								1	1	0	yes	no
IL21	4	123533783	interleukin 21								-9.988			1	0	1	no	yes
SPATA5	4	123844229	spermatogenesis associated 5			10.372							-10.422	2	1	1	no	no
SPRY1	4	124317950	sprouty homolog 1, antagonist of FGF signaling (Drosophila)			13.732		6.868			10.344			3	3	0	yes	no
ANKRD50	4	125585207	ankyrin repeat domain 50							13.442				1	1	0	yes	no
PLK4	4	128802016	polo-like kinase 4			10.639								1	1	0	yes	no
MFSD8	4	128838960	major facilitator superfamily domain containing 8							17.596				1	1	0	yes	no
PCDH10	4	134070470	protocadherin 10	-11.316										1	0	1	no	yes
PABPC4L	4	135117488	poly(A) binding protein, cytoplasmic 4-like	-5.186		63.39								2	1	1	no	no
PCDH18	4	138440072	protocadherin 18					4.076		16.527	5.121			3	3	0	yes	no
SLC7A11	4	139085251	solute carrier family 7 (anionic amino acid transporter light chain, xc- system), member 11										-30.722	1	0	1	no	yes
MGST2	4	140586922	microsomal glutathione S-transferase 2							10.4				1	1	0	yes	no
MAML3	4	140640419	mastermind-like 3 (Drosophila)		14.196	21.521		4.952		14.323	8.299			5	5	0	yes	no
CLGN	4	141309609	calmegin	-6.226		19.282								2	1	1	no	no
TBC1D9	4	141541919	TBC1 domain family, member 9 (with GRAM domain)	5.168						47.891		-4.063		3	2	1	no	no
IL15	4	142557752	interleukin 15							8.872				1	1	0	yes	no
FREM3	4	144498455	FRAS1 related extracellular matrix 3		79.7									1	1	0	yes	no
GYPE	4	144792020	glycophorin E (MNS blood group)				14.938							1	1	0	yes	no
GYPB	4	144917257	glycophorin B (MNS blood group)			10.951	12.08							2	2	0	yes	no
GYPA	4	145030457	glycophorin A (MNS blood group)			11.093	29.575	6.052			8.231			4	4	0	yes	no
HHIP	4	145567173	hedgehog interacting protein	-41.604			-12.345							2	0	2	no	yes
MMAA	4	146539415	methylmalonic aciduria (cobalamin deficiency) cblA type							6.696				1	1	0	yes	no
ZNF827	4	146678779	zinc finger protein 827									4.533		1	1	0	yes	no
EDNRA	4	148402069	endothelin receptor type A	5.968						7.111		-4.337		3	2	1	no	no
PRSS48	4	152198323	protease, serine, 48		26.414									1	1	0	yes	no
FAM160A1	4	152330368	family with sequence similarity 160, member A1			18.061								1	1	0	yes	no
TIGD4	4	153690506	tigger transposable element derived 4			34.898								1	1	0	yes	no
ARFIP1	4	153701089	ADP-ribosylation factor interacting protein 1							10.335				1	1	0	yes	no
TRIM2	4	154073494	tripartite motif containing 2							7.857		-6.583		2	1	1	no	no
TLR2	4	154622652	toll-like receptor 2				6.139			12.303				2	2	0	yes	no
SFRP2	4	154701744	secreted frizzled-related protein 2		-64.557		-15.335	-4.95			-9.698			4	0	4	no	yes
DCHS2	4	155155527	dachsous 2 (Drosophila)			246.267								1	1	0	yes	no
PLRG1	4	155456158	pleiotropic regulator 1							10.443				1	1	0	yes	no
FGG	4	155525286	fibrinogen gamma chain			31.99								1	1	0	yes	no
RBM46	4	155702365	RNA binding motif protein 46				6.039							1	1	0	yes	no
NPY2R	4	156129781	neuropeptide Y receptor Y2			23.892								1	1	0	yes	no
GUCY1A3	4	156587863	guanylate cyclase 1, soluble, alpha 3							44.721		-4.259		2	1	1	no	no
GUCY1B3	4	156680144	guanylate cyclase 1, soluble, beta 3							23.868				1	1	0	yes	no
TDO2	4	156775890	tryptophan 2,3-dioxygenase				6.148				-6.784			2	1	1	no	no
CTSO	4	156845270	cathepsin O							8.222				1	1	0	yes	no
PDGFC	4	157681606	platelet derived growth factor C							33.544		-4.416		2	1	1	no	no
GRIA2	4	158125334	glutamate receptor, ionotropic, AMPA 2		33.29	31.84								2	2	0	yes	no
FAM198B	4	159045626	family with sequence similarity 198, member B	13.042						89.59				2	2	0	yes	no
RXFP1	4	159236463	relaxin/insulin-like family peptide receptor 1		16.846									1	1	0	yes	no
PPID	4	159630286	peptidylprolyl isomerase D							9.434				1	1	0	yes	no
FNIP2	4	159690290	folliculin interacting protein 2				4.122							1	1	0	yes	no
NPY1R	4	164245113	neuropeptide Y receptor Y1	20.874	13.285		16.72	34.781	68.612	84.775	14.91			7	7	0	yes	no
TKTL2	4	164392257	transketolase-like 2			26.02								1	1	0	yes	no
MARCH1	4	164445450	membrane-associated ring finger (C3HC4) 1, E3 ubiquitin protein ligase	7.029						12.905				2	2	0	yes	no
KLHL2	4	166128770	kelch-like 2, Mayven (Drosophila)	5.537			4.372							2	2	0	yes	no
CPE	4	166282346	carboxypeptidase E				-15.664	-7.865	-11.609		-6.529	-3.693		5	0	5	no	yes
TLL1	4	166794410	tolloid-like 1			64.496								1	1	0	yes	no
PALLD	4	169418217	palladin, cytoskeletal associated protein	8.562			4.6	7.727	5.313	57.525				5	5	0	yes	no
CBR4	4	169784921	carbonyl reductase 4							13.576				1	1	0	yes	no
NEK1	4	170314426	NIMA (never in mitosis gene a)-related kinase 1						-5.509					1	0	1	no	yes
MFAP3L	4	170907748	microfibrillar-associated protein 3-like									-4.234		1	0	1	no	yes
SAP30	4	174291120	Sin3A-associated protein, 30kDa				4.357							1	1	0	yes	no
HPGD	4	175411328	hydroxyprostaglandin dehydrogenase 15-(NAD)	-7.461								-4.315	-47.204	3	0	3	no	yes
ADAM29	4	175750819	ADAM metallopeptidase domain 29			24.963								1	1	0	yes	no
GPM6A	4	176554085	glycoprotein M6A									-11.417		1	0	1	no	yes
WDR17	4	176986985	WD repeat domain 17			14.906								1	1	0	yes	no
NEIL3	4	178230990	nei endonuclease VIII-like 3 (E. coli)			27.99							-20.704	2	1	1	no	no
MLF1IP	4	185615772	MLF1 interacting protein									4.766		1	1	0	yes	no
PDLIM3	4	186422903	PDZ and LIM domain 3	8.929			5.829			24.476		-3.451		4	3	1	no	no
SORBS2	4	186506598	sorbin and SH3 domain containing 2					14.879	14.806	28.069	17.064			4	4	0	yes	no
KLKB1	4	187130133	kallikrein B, plasma (Fletcher factor) 1		12.7									1	1	0	yes	no
FAT1	4	187508937	FAT tumor suppressor homolog 1 (Drosophila)			14.345								1	1	0	yes	no
SLC9A3	5	473425	solute carrier family 9, subfamily A (NHE3, cation proton antiporter 3), member 3			16.673								1	1	0	yes	no
NKD2	5	1008944	naked cuticle homolog 2 (Drosophila)	-6.514										1	0	1	no	yes
SLC6A19	5	1201710	solute carrier family 6 (neutral amino acid transporter), member 19		31.597									1	1	0	yes	no
TERT	5	1253262	telomerase reverse transcriptase			13.041	-4.425							2	1	1	no	no
SLC6A3	5	1392909	solute carrier family 6 (neurotransmitter transporter, dopamine), member 3			31.222								1	1	0	yes	no
LPCAT1	5	1456595	lysophosphatidylcholine acyltransferase 1				4.149							1	1	0	yes	no
IRX2	5	2745959	iroquois homeobox 2			18.254								1	1	0	yes	no
ADCY2	5	7396321	adenylate cyclase 2 (brain)			15.411								1	1	0	yes	no
SEMA5A	5	9035138	sema domain, seven thrombospondin repeats (type 1 and type 1-like), transmembrane domain (TM) and short cytoplasmic domain, (semaphorin) 5A	6.365						7.488				2	2	0	yes	no
CMBL	5	10275987	carboxymethylenebutenolidase homolog (Pseudomonas)	-9.4										1	0	1	no	yes
MARCH6	5	10353815	membrane-associated ring finger (C3HC4) 6, E3 ubiquitin protein ligase										8.761	1	1	0	yes	no
ANKRD33B	5	10564442	ankyrin repeat domain 33B									-5.206		1	0	1	no	yes
CTNND2	5	10971952	catenin (cadherin-associated protein), delta 2									-3.835		1	0	1	no	yes
DNAH5	5	13690440	dynein, axonemal, heavy chain 5		14.419	70.239								2	2	0	yes	no
TRIO	5	14143811	trio Rho guanine nucleotide exchange factor	7.22						6.303			12.137	3	3	0	yes	no
FAM134B	5	16473147	family with sequence similarity 134, member B	-13.494			-13.067	-7.369		-16.449	-5.522	-4.77		6	0	6	no	yes
MYO10	5	16665395	myosin X					4.88		27.772	5.339			3	3	0	yes	no
CDH9	5	26880709	cadherin 9, type 2 (T1-cadherin)		27.152									1	1	0	yes	no
C5orf22	5	31532373	chromosome 5 open reading frame 22										8.598	1	1	0	yes	no
SUB1	5	32531739	SUB1 homolog (S. cerevisiae)										21.363	1	1	0	yes	no
NPR3	5	32689176	natriuretic peptide receptor C/guanylate cyclase C (atrionatriuretic peptide receptor C)									-6.642		1	0	1	no	yes
SLC45A2	5	33944721	solute carrier family 45, member 2			18.875								1	1	0	yes	no
AMACR	5	33986283	alpha-methylacyl-CoA racemase				5.668							1	1	0	yes	no
RAI14	5	34656342	retinoic acid induced 14	13.44			4.402			57.207				3	3	0	yes	no
PRLR	5	35048861	prolactin receptor			15.811								1	1	0	yes	no
IL7R	5	35852797	interleukin 7 receptor	-7.916			-11.702	-4.872		-9.121		-7.511		5	0	5	no	yes
CAPSL	5	35904397	calcyphosine-like	-7.66										1	0	1	no	yes
UGT3A2	5	36035119	UDP glycosyltransferase 3 family, polypeptide A2	-25.593			-5.676							2	0	2	no	yes
SLC1A3	5	36606457	solute carrier family 1 (glial high affinity glutamate transporter), member 3	5.034				-4.15		8.682				3	2	1	no	no
NUP155	5	37288239	nucleoporin 155kDa										-9.387	1	0	1	no	yes
LIFR	5	38475065	leukemia inhibitory factor receptor alpha	8.687						6.44		-6.553		3	2	1	no	no
OSMR	5	38845960	oncostatin M receptor	9.947						30.297		-4.24		3	2	1	no	no
FYB	5	39105338	FYN binding protein										17.512	1	1	0	yes	no
DAB2	5	39371780	disabled homolog 2, mitogen-responsive phosphoprotein (Drosophila)	6.012						83.472				2	2	0	yes	no
PTGER4	5	40679600	prostaglandin E receptor 4 (subtype EP4)	-8.63									20.708	2	1	1	no	no
CARD6	5	40841286	caspase recruitment domain family, member 6				4.863			11.743				2	2	0	yes	no
C7	5	40909354	complement component 7	33.636				7.376	23.723	78.727				4	4	0	yes	no
C6	5	41142336	complement component 6			69.663								1	1	0	yes	no
PLCXD3	5	41307056	phosphatidylinositol-specific phospholipase C, X domain containing 3		-14.125									1	0	1	no	yes
GHR	5	42423879	growth hormone receptor	8.068										1	1	0	yes	no
CCDC152	5	42756903	coiled-coil domain containing 152			-14.987	-4.505							2	0	2	no	yes
SEPP1	5	42799982	selenoprotein P, plasma, 1	11.246		-12.082				205.18		-7.308		4	2	2	no	no
HMGCS1	5	43289497	3-hydroxy-3-methylglutaryl-CoA synthase 1 (soluble)										74.555	1	1	0	yes	no
MRPS30	5	44809027	mitochondrial ribosomal protein S30							6.353				1	1	0	yes	no
HCN1	5	45259349	hyperpolarization activated cyclic nucleotide-gated potassium channel 1			24.028								1	1	0	yes	no
ISL1	5	50678921	ISL LIM homeobox 1				-4.136							1	0	1	no	yes
ITGA1	5	52083730	integrin, alpha 1	6.52			14.771	13.951		10.634	8.384		-11.424	6	5	1	no	no
ITGA2	5	52285156	integrin, alpha 2 (CD49B, alpha 2 subunit of VLA-2 receptor)	7.392				6.239		18.453	6.356		-8.96	5	4	1	no	no
NDUFS4	5	52856463	NADH dehydrogenase (ubiquinone) Fe-S protein 4, 18kDa (NADH-coenzyme Q reductase)										11.652	1	1	0	yes	no
SNX18	5	53813589	sorting nexin 18				7.123							1	1	0	yes	no
ESM1	5	54273692	endothelial cell-specific molecule 1				4.235							1	1	0	yes	no
GZMK	5	54320081	granzyme K (granzyme 3; tryptase II)		-11.753	-13.961		-6.644	-12.19		-8.228		-20.169	6	0	6	no	yes
GZMA	5	54398476	granzyme A (granzyme 1, cytotoxic T-lymphocyte-associated serine esterase 3)	8.212			22.818							2	2	0	yes	no
GPX8	5	54455946	glutathione peroxidase 8 (putative)	6.342										1	1	0	yes	no
PPAP2A	5	54720682	phosphatidic acid phosphatase type 2A							9.222				1	1	0	yes	no
IL31RA	5	55147207	interleukin 31 receptor A			39.567								1	1	0	yes	no
IL6ST	5	55230923	interleukin 6 signal transducer (gp130, oncostatin M receptor)	8.593									19.536	2	2	0	yes	no
ANKRD55	5	55395507	ankyrin repeat domain 55								-7.072			1	0	1	no	yes
MAP3K1	5	56111401	mitogen-activated protein kinase kinase kinase 1, E3 ubiquitin protein ligase									-4.479	11.582	2	1	1	no	no
PLK2	5	57749809	polo-like kinase 2					4.061			9.089	-7.47	37.58	4	3	1	no	no
GAPT	5	57787262	GRB2-binding adaptor protein, transmembrane			-11.694						-8.32		2	0	2	no	yes
PDE4D	5	58264865	phosphodiesterase 4D, cAMP-specific	5.4		12.462	4.863			-13.422			11.708	5	4	1	no	no
DEPDC1B	5	59892739	DEP domain containing 1B			57.135								1	1	0	yes	no
ELOVL7	5	60047618	ELOVL fatty acid elongase 7								-5.049			1	0	1	no	yes
IPO11	5	61699799	importin 11							14.988				1	1	0	yes	no
LRRC70	5	61874562	leucine rich repeat containing 70	-10.881										1	0	1	no	yes
RNF180	5	63461671	ring finger protein 180									-3.197		1	0	1	no	yes
CENPK	5	64813593	centromere protein K			17.273						4.241		2	2	0	yes	no
NLN	5	65018023	neurolysin (metallopeptidase M3 family)				4.226							1	1	0	yes	no
MAST4	5	65892176	microtubule associated serine/threonine kinase family member 4										-36.149	1	0	1	no	yes
CD180	5	66478103	CD180 molecule				4.281							1	1	0	yes	no
CCNB1	5	68462837	cyclin B1							9.885			-21.951	2	1	1	no	no
OCLN	5	68788119	occludin										9.79	1	1	0	yes	no
NAIP	5	70264310	NLR family, apoptosis inhibitory protein							10.552				1	1	0	yes	no
MAP1B	5	71403061	microtubule-associated protein 1B						-5.726					1	0	1	no	yes
ZNF366	5	71738479	zinc finger protein 366			18.059								1	1	0	yes	no
FCHO2	5	72251808	FCH domain only 2	14.408						54.379		-3.682	12.084	4	3	1	no	no
TMEM171	5	72416119	transmembrane protein 171		29.923									1	1	0	yes	no
ENC1	5	73923234	ectodermal-neural cortex 1 (with BTB-like domain)										40.91	1	1	0	yes	no
GCNT4	5	74323289	glucosaminyl (N-acetyl) transferase 4, core 2			17.219	-20.951							2	1	1	no	no
ANKRD31	5	74364100	ankyrin repeat domain 31			32.679								1	1	0	yes	no
SV2C	5	75378997	synaptic vesicle glycoprotein 2C		17.49	13.497								2	2	0	yes	no
IQGAP2	5	75699074	IQ motif containing GTPase activating protein 2				9.578							1	1	0	yes	no
F2R	5	76011868	coagulation factor II (thrombin) receptor				8.899			-9.166				2	1	1	no	no
F2RL1	5	76114758	coagulation factor II (thrombin) receptor-like 1									-5.698		1	0	1	no	yes
S100Z	5	76145826	S100 calcium binding protein Z	-7.127										1	0	1	no	yes
CRHBP	5	76248538	corticotropin releasing hormone binding protein			-19.823		7.16			6.153	-15.039		4	2	2	no	no
ZBED3	5	76367897	zinc finger, BED-type containing 3										14.559	1	1	0	yes	no
WDR41	5	76721795	WD repeat domain 41				4.857			6.885				2	2	0	yes	no
LHFPL2	5	77781040	lipoma HMGIC fusion partner-like 2					-7.134			-5.143			2	0	2	no	yes
DMGDH	5	78293438	dimethylglycine dehydrogenase			15.796								1	1	0	yes	no
JMY	5	78532012	junction mediating and regulatory protein, p53 cofactor							-27.209				1	0	1	no	yes
HOMER1	5	78668459	homer homolog 1 (Drosophila)			55.756	8.008					6.847	20.914	4	4	0	yes	no
CMYA5	5	78985700	cardiomyopathy associated 5			16.956								1	1	0	yes	no
MTX3	5	79275584	metaxin 3			14.837								1	1	0	yes	no
THBS4	5	79287134	thrombospondin 4		-26.605									1	0	1	no	yes
ANKRD34B	5	79852574	ankyrin repeat domain 34B			33.632								1	1	0	yes	no
RASGRF2	5	80256491	Ras protein-specific guanine nucleotide-releasing factor 2	8.147			4.186		6.571		5.031			4	4	0	yes	no
SSBP2	5	80708840	single-stranded DNA binding protein 2	-7.173			-6.992							2	0	2	no	yes
VCAN	5	82767284	versican							18.304				1	1	0	yes	no
COX7C	5	85913721	cytochrome c oxidase subunit VIIc										10.029	1	1	0	yes	no
RASA1	5	86563705	RAS p21 protein activator (GTPase activating protein) 1	7.01										1	1	0	yes	no
MEF2C	5	88013975	myocyte enhancer factor 2C				4.549			17.403		-3.026		3	2	1	no	no
MBLAC2	5	89754020	metallo-beta-lactamase domain containing 2							7.659				1	1	0	yes	no
POLR3G	5	89767565	polymerase (RNA) III (DNA directed) polypeptide G (32kD)				4.978							1	1	0	yes	no
LYSMD3	5	89811428	LysM, putative peptidoglycan-binding, domain containing 3			33.746								1	1	0	yes	no
GPR98	5	89825161	G protein-coupled receptor 98		25.594	309.542								2	2	0	yes	no
KIAA0825	5	93488671	KIAA0825			12.892								1	1	0	yes	no
GPR150	5	94955782	G protein-coupled receptor 150				4.269							1	1	0	yes	no
RHOBTB3	5	95049226	Rho-related BTB domain containing 3					4.212		12.788				2	2	0	yes	no
ELL2	5	95220802	elongation factor, RNA polymerase II, 2	13.259			9.135						19.204	3	3	0	yes	no
LNPEP	5	96271098	leucyl/cystinyl aminopeptidase			11.252								1	1	0	yes	no
RIOK2	5	96496571	RIO kinase 2 (yeast)			-15.378	4.013							2	1	1	no	no
RGMB	5	98104354	RGM domain family, member B									-4.282		1	0	1	no	yes
ST8SIA4	5	100145357	ST8 alpha-N-acetyl-neuraminide alpha-2,8-sialyltransferase 4							10.567				1	1	0	yes	no
SLCO4C1	5	101569690	solute carrier organic anion transporter family, member 4C1	41.267	162.12	60.538	34.926	24.004	17.494	16.801	26.6	14.242	39.362	10	10	0	yes	no
PAM	5	102089685	peptidylglycine alpha-amidating monooxygenase	14.997			8.098			10.953				3	3	0	yes	no
NUDT12	5	102884556	nudix (nucleoside diphosphate linked moiety X)-type motif 12									-3.093		1	0	1	no	yes
EFNA5	5	106712590	ephrin-A5	14.751			4.478	9.87		16.711	5.545			5	5	0	yes	no
FER	5	108083523	fer (fps/fes related) tyrosine kinase							8.423				1	1	0	yes	no
WDR36	5	110427414	WD repeat domain 36							8.709				1	1	0	yes	no
CAMK4	5	110559351	calcium/calmodulin-dependent protein kinase IV	-26.301			-26.647	-4.133	-7.805	-12.118	-6.744		-9.796	7	0	7	no	yes
STARD4	5	110831731	StAR-related lipid transfer (START) domain containing 4				4.78	5.808	8.838			3.974		4	4	0	yes	no
NREP	5	110998318	neuronal regeneration related protein homolog (rat)	-8.636					7.387	6.543				3	2	1	no	no
APC	5	112043195	adenomatous polyposis coli				4.678							1	1	0	yes	no
MCC	5	112357796	mutated in colorectal cancers	8.354										1	1	0	yes	no
COMMD10	5	115420688	COMM domain containing 10										10.405	1	1	0	yes	no
SEMA6A	5	115779312	sema domain, transmembrane domain (TM), and cytoplasmic domain, (semaphorin) 6A									-4.889		1	0	1	no	yes
HSD17B4	5	118788138	hydroxysteroid (17-beta) dehydrogenase 4							11.645				1	1	0	yes	no
SRFBP1	5	121297656	serum response factor binding protein 1				4.505							1	1	0	yes	no
LOX	5	121398890	lysyl oxidase	30.281		12.115	7.978			6.689				4	4	0	yes	no
SNCAIP	5	121647049	synuclein, alpha interacting protein									-3.183		1	0	1	no	yes
PPIC	5	122358945	peptidylprolyl isomerase C (cyclophilin C)							8.261				1	1	0	yes	no
FBN2	5	127593601	fibrillin 2			11.285								1	1	0	yes	no
SLC27A6	5	127873706	solute carrier family 27 (fatty acid transporter), member 6				-7.206							1	0	1	no	yes
KIAA1024L	5	129083772	KIAA1024-like		-107.2									1	0	1	no	yes
CHSY3	5	129240165	chondroitin sulfate synthase 3	9.352		11.806	11.957	9	15.757	23.513	15.001	14.75	16.097	9	9	0	yes	no
CDC42SE2	5	130581186	CDC42 small effector 2									-3.467		1	0	1	no	yes
RAPGEF6	5	130759614	Rap guanine nucleotide exchange factor (GEF) 6							-7.217				1	0	1	no	yes
P4HA2	5	131527531	prolyl 4-hydroxylase, alpha polypeptide II							13.871				1	1	0	yes	no
RAD50	5	131891711	RAD50 homolog (S. cerevisiae)				5.084							1	1	0	yes	no
IL4	5	132009678	interleukin 4	-6.632										1	0	1	no	yes
KIF3A	5	132028368	kinesin family member 3A									3.621		1	1	0	yes	no
CCNI2	5	132083137	cyclin I family, member 2	-7.502			-4.089							2	0	2	no	yes
SEPT8	5	132086509	septin 8										-10.445	1	0	1	no	yes
SOWAHA	5	132149033	sosondowah ankyrin repeat domain family member A				-15.382							1	0	1	no	yes
LEAP2	5	132208014	liver expressed antimicrobial peptide 2										-19.211	1	0	1	no	yes
ZCCHC10	5	132332677	zinc finger, CCHC domain containing 10										21.346	1	1	0	yes	no
HSPA4	5	132387654	heat shock 70kDa protein 4										15.667	1	1	0	yes	no
FSTL4	5	132532147	follistatin-like 4			22.755								1	1	0	yes	no
TCF7	5	133450402	transcription factor 7 (T-cell specific, HMG-box)	-48.924	-14.24		-87.424			-11.144				4	0	4	no	yes
SAR1B	5	133936834	SAR1 homolog B (S. cerevisiae)									-3.029		1	0	1	no	yes
C5orf20	5	134779905	chromosome 5 open reading frame 20					-4.762			-7.78			2	0	2	no	yes
TIFAB	5	134779908	TRAF-interacting protein with forkhead-associated domain, family member B		-22.676			-7.078			-11.584			3	0	3	no	yes
CXCL14	5	134906373	chemokine (C-X-C motif) ligand 14	60.833	-12.588	-20.178				61.171				4	2	2	no	no
TGFBI	5	135364584	transforming growth factor, beta-induced, 68kDa	5.724						16.226				2	2	0	yes	no
SMAD5	5	135468534	SMAD family member 5							10.695				1	1	0	yes	no
SPOCK1	5	136310987	sparc/osteonectin, cwcv and kazal-like domains proteoglycan (testican) 1					4.093				-8.751		2	1	1	no	no
NPY6R	5	137136882	neuropeptide Y receptor Y6 (pseudogene)									-4.051		1	0	1	no	yes
KIF20A	5	137514408	kinesin family member 20A			32.796				11.45				2	2	0	yes	no
CDC25C	5	137620954	cell division cycle 25 homolog C (S. pombe)			12.323							-9.402	2	1	1	no	no
EGR1	5	137801179	early growth response 1										12.603	1	1	0	yes	no
CTNNA1	5	137946656	catenin (cadherin-associated protein), alpha 1, 102kDa	9.063						12.364				2	2	0	yes	no
LRRTM2	5	138208179	leucine rich repeat transmembrane neuronal 2			21.99								1	1	0	yes	no
MATR3	5	138609441	matrin 3										35.232	1	1	0	yes	no
SLC23A1	5	138702885	solute carrier family 23 (nucleobase transporters), member 1				-5.15							1	0	1	no	yes
MZB1	5	138723169	marginal zone B and B1 cell-specific protein	-8.222			-6.733			9.364			8.992	4	2	2	no	no
ECSCR	5	138784245	endothelial cell surface expressed chemotaxis and apoptosis regulator	6.817										1	1	0	yes	no
CXXC5	5	139026884	CXXC finger protein 5					7.147		7.017	7.634		42.38	4	4	0	yes	no
PSD2	5	139175406	pleckstrin and Sec7 domain containing 2			11.31								1	1	0	yes	no
PURA	5	139487362	purine-rich element binding protein A	8.999										1	1	0	yes	no
IGIP	5	139505521	IgA-inducing protein homolog (Bos taurus)	13.531						12.634				2	2	0	yes	no
HBEGF	5	139712428	heparin-binding EGF-like growth factor	-7.925									-9.899	2	0	2	no	yes
SLC4A9	5	139739787	solute carrier family 4, sodium bicarbonate cotransporter, member 9		24.848									1	1	0	yes	no
EIF4EBP3	5	139927251	eukaryotic translation initiation factor 4E binding protein 3	-6.646										1	0	1	no	yes
CD14	5	140011313	CD14 molecule							47.073			24.633	2	2	0	yes	no
TMCO6	5	140019012	transmembrane and coiled-coil domains 6							6.647				1	1	0	yes	no
DND1	5	140050379	dead end homolog 1 (zebrafish)				-8.117							1	0	1	no	yes
PCDHA3	5	140180783	protocadherin alpha 3			10.574								1	1	0	yes	no
PCDHA6	5	140207563	protocadherin alpha 6			10.599								1	1	0	yes	no
PCDHA9	5	140227048	protocadherin alpha 9			22.476								1	1	0	yes	no
PCDHA11	5	140248689	protocadherin alpha 11			10.026								1	1	0	yes	no
PCDHA12	5	140255058	protocadherin alpha 12								-15.27	-4.594		2	0	2	no	yes
PCDHAC2	5	140345820	protocadherin alpha subfamily C, 2			15.608								1	1	0	yes	no
PCDHB8	5	140557371	protocadherin beta 8			13.468								1	1	0	yes	no
PCDHB11	5	140579183	protocadherin beta 11			45.972								1	1	0	yes	no
SLC25A2	5	140682196	solute carrier family 25 (mitochondrial carrier; ornithine transporter) member 2			26.986								1	1	0	yes	no
KIAA0141	5	141303373	KIAA0141							6.397				1	1	0	yes	no
PCDH12	5	141323150	protocadherin 12					4.94						1	1	0	yes	no
SPRY4	5	141689992	sprouty homolog 4 (Drosophila)	26.176			6.657							2	2	0	yes	no
FGF1	5	141971743	fibroblast growth factor 1 (acidic)					9.135	9.038	9.156	9.246			4	4	0	yes	no
HMHB1	5	143191726	histocompatibility (minor) HB-1	-8.782										1	0	1	no	yes
PRELID2	5	144851362	PRELI domain containing 2				6.296							1	1	0	yes	no
TCERG1	5	145826874	transcription elongation regulator 1						-7.877					1	0	1	no	yes
DPYSL3	5	146770374	dihydropyrimidinase-like 3	15.388						15.88				2	2	0	yes	no
JAKMIP2	5	146967990	janus kinase and microtubule interacting protein 2									7.041		1	1	0	yes	no
SPINK5	5	147405246	serine peptidase inhibitor, Kazal type 5				-7.379							1	0	1	no	yes
SH3TC2	5	148303202	SH3 domain and tetratricopeptide repeats 2		14.108									1	1	0	yes	no
ABLIM3	5	148521046	actin binding LIM protein family, member 3	6.128										1	1	0	yes	no
AFAP1L1	5	148651434	actin filament associated protein 1-like 1	10.275										1	1	0	yes	no
MIR143HG	5	148786252	MIR143 host gene (non-protein coding)							8.7				1	1	0	yes	no
CSNK1A1	5	148871760	casein kinase 1, alpha 1										4.2761	1	1	0	yes	no
PDE6A	5	149237519	phosphodiesterase 6A, cGMP-specific, rod, alpha			43.312								1	1	0	yes	no
SLC26A2	5	149340300	solute carrier family 26 (sulfate transporter), member 2							6.701				1	1	0	yes	no
CSF1R	5	149432854	colony stimulating factor 1 receptor	9.174						32.697				2	2	0	yes	no
PDGFRB	5	149493400	platelet-derived growth factor receptor, beta polypeptide	5.147						8.898				2	2	0	yes	no
CDX1	5	149546359	caudal type homeobox 1		-13.397									1	0	1	no	yes
SYNPO	5	149980642	synaptopodin	14.499						9.15				2	2	0	yes	no
MYOZ3	5	150040436	myozenin 3			11.497	5.654							2	2	0	yes	no
RBM22	5	150070356	RNA binding motif protein 22										10.817	1	1	0	yes	no
GPX3	5	150400124	glutathione peroxidase 3 (plasma)	62.073				10.122		254.953	5.305			4	4	0	yes	no
GM2A	5	150591711	GM2 ganglioside activator							9.221				1	1	0	yes	no
FAT2	5	150883654	FAT tumor suppressor homolog 2 (Drosophila)			22.454								1	1	0	yes	no
SPARC	5	151040657	secreted protein, acidic, cysteine-rich (osteonectin)							102.406				1	1	0	yes	no
GRIA1	5	152869175	glutamate receptor, ionotropic, AMPA 1			69.289								1	1	0	yes	no
MFAP3	5	153418466	microfibrillar-associated protein 3							6.737				1	1	0	yes	no
SAP30L	5	153825517	SAP30-like							7.124			9.579	2	2	0	yes	no
GEMIN5	5	154266976	gem (nuclear organelle) associated protein 5							6.815				1	1	0	yes	no
KIF4B	5	154393260	kinesin family member 4B			126.492								1	1	0	yes	no
TIMD4	5	156346293	T-cell immunoglobulin and mucin domain containing 4							16.741				1	1	0	yes	no
HAVCR2	5	156512843	hepatitis A virus cellular receptor 2				10.555	4.304		6.558	5.266			4	4	0	yes	no
ITK	5	156569944	IL2-inducible T-cell kinase	5.217										1	1	0	yes	no
ADAM19	5	156822542	ADAM metallopeptidase domain 19					-8.367		-7.066	-14.177	-5.59	-70.85	5	0	5	no	yes
SOX30	5	157052687	SRY (sex determining region Y)-box 30			16.702								1	1	0	yes	no
EBF1	5	158122928	early B-cell factor 1								-5.225	-6.866		2	0	2	no	yes
PWWP2A	5	159488808	PWWP domain containing 2A							6.309				1	1	0	yes	no
CCNJL	5	159678659	cyclin J-like		19.46		6.786							2	2	0	yes	no
C5orf54	5	159820155	chromosome 5 open reading frame 54							7.224				1	1	0	yes	no
PTTG1	5	159848829	pituitary tumor-transforming 1									4.829		1	1	0	yes	no
ATP10B	5	159990127	ATPase, class V, type 10B			48.747	-4.914							2	1	1	no	no
GABRB2	5	160715436	gamma-aminobutyric acid (GABA) A receptor, beta 2		41.671		5.892							2	2	0	yes	no
HMMR	5	162887175	hyaluronan-mediated motility receptor (RHAMM)			26.516				8.602				2	2	0	yes	no
SLIT3	5	168088745	slit homolog 3 (Drosophila)	7.364				4.533		6.347				3	3	0	yes	no
FAM196B	5	169291268	family with sequence similarity 196, member B		20.962	48.726								2	2	0	yes	no
C5orf58	5	169659451	chromosome 5 open reading frame 58	7.488										1	1	0	yes	no
LCP2	5	169673241	lymphocyte cytosolic protein 2 (SH2 domain containing leukocyte protein of 76kDa)									3.266		1	1	0	yes	no
GABRP	5	170190354	gamma-aminobutyric acid (GABA) A receptor, pi			43.397								1	1	0	yes	no
TLX3	5	170736288	T-cell leukemia homeobox 3	-232.872										1	0	1	no	yes
SH3PXD2B	5	171752185	SH3 and PX domains 2B					-4.806						1	0	1	no	yes
NEURL1B	5	172068269	neuralized homolog 1B (Drosophila)								-6.011			1	0	1	no	yes
DUSP1	5	172195093	dual specificity phosphatase 1	-16.263								-5.479	88.204	3	1	2	no	no
CREBRF	5	172483355	CREB3 regulatory factor										35.366	1	1	0	yes	no
STC2	5	172741716	stanniocalcin 2	11.885			7.296						-8.921	3	2	1	no	no
MSX2	5	174151536	msh homeobox 2				4.517							1	1	0	yes	no
FAM153B	5	175487692	family with sequence similarity 153, member B	15.791	165.835		22.345							3	3	0	yes	no
ARL10	5	175792471	ADP-ribosylation factor-like 10	8.714										1	1	0	yes	no
CDHR2	5	175969512	cadherin-related family member 2			66.41								1	1	0	yes	no
GPRIN1	5	176022803	G protein regulated inducer of neurite outgrowth 1			11.919								1	1	0	yes	no
SNCB	5	176047085	synuclein, beta	13.962	15.15	38.721	24.242							4	4	0	yes	no
TSPAN17	5	176074388	tetraspanin 17				4.793							1	1	0	yes	no
HK3	5	176307870	hexokinase 3 (white cell)				15.796	4.307		24.977	5.12			4	4	0	yes	no
FGFR4	5	176513887	fibroblast growth factor receptor 4		42.7		4.696							2	2	0	yes	no
SLC34A1	5	176806236	solute carrier family 34 (sodium phosphate), member 1			20.518								1	1	0	yes	no
PFN3	5	176827108	profilin 3				5.983							1	1	0	yes	no
PRR7	5	176873446	proline rich 7 (synaptic)	-9.316										1	0	1	no	yes
DBN1	5	176883609	drebrin 1					5.76	8.365	9.5	5.448	4.827		5	5	0	yes	no
DOK3	5	176928908	docking protein 3							9.649				1	1	0	yes	no
FAM153A	5	177134982	family with sequence similarity 153, member A	17.541	50.438		11.955	5.164			5.262			5	5	0	yes	no
FAM153C	5	177433406	family with sequence similarity 153, member C, pseudogene		51.33									1	1	0	yes	no
GRM6	5	178405328	glutamate receptor, metabotropic 6			12.136								1	1	0	yes	no
ADAMTS2	5	178537852	ADAM metallopeptidase with thrombospondin type 1 motif, 2	11.28			12.468							2	2	0	yes	no
HNRNPH1	5	179041179	heterogeneous nuclear ribonucleoprotein H1 (H)								5.84		14.145	2	2	0	yes	no
C5orf60	5	179068545	chromosome 5 open reading frame 60		20.171									1	1	0	yes	no
LTC4S	5	179220981	leukotriene C4 synthase			-42.112								1	0	1	no	yes
SCGB3A1	5	180017103	secretoglobin, family 3A, member 1	-264.925		-15.809								2	0	2	no	yes
BTNL3	5	180415845	butyrophilin-like 3			27.719								1	1	0	yes	no
BTNL9	5	180467225	butyrophilin-like 9					11.179	27.064	17.385	8.217			4	4	0	yes	no
OR2V2	5	180581943	olfactory receptor, family 2, subfamily V, member 2		36.5									1	1	0	yes	no
IRF4	6	391739	interferon regulatory factor 4					-7.43			-12.232	-3.343		3	0	3	no	yes
HUS1B	6	655939	HUS1 checkpoint homolog b (S. pombe)	-5.196										1	0	1	no	yes
FOXC1	6	1610681	forkhead box C1	14.685		17.394								2	2	0	yes	no
SERPINB9	6	2887500	serpin peptidase inhibitor, clade B (ovalbumin), member 9					-4.84		-15.439	-9.926			3	0	3	no	yes
SERPINB6	6	2948393	serpin peptidase inhibitor, clade B (ovalbumin), member 6							9.361				1	1	0	yes	no
TUBB2A	6	3153903	tubulin, beta 2A class IIa	-7.465						-11.004			24.598	3	1	2	no	no
TUBB2B	6	3224517	tubulin, beta 2B class IIb		-14.831						-16.043			2	0	2	no	yes
PXDC1	6	3722854	PX domain containing 1	6.598										1	1	0	yes	no
FAM50B	6	3849620	family with sequence similarity 50, member B										-17.671	1	0	1	no	yes
C6orf201	6	4079440	chromosome 6 open reading frame 201			22.376								1	1	0	yes	no
ECI2	6	4115923	enoyl-CoA delta isomerase 2				4.78	4.144		17.308	7.155	3.152		5	5	0	yes	no
CDYL	6	4706345	chromodomain protein, Y-like	5.121			6.207	4.653		9.936				4	4	0	yes	no
PPP1R3G	6	5085720	protein phosphatase 1, regulatory subunit 3G			-22.507								1	0	1	no	yes
NRN1	6	5998232	neuritin 1	-5.238										1	0	1	no	yes
F13A1	6	6144318	coagulation factor XIII, A1 polypeptide		-28.299									1	0	1	no	yes
LY86	6	6588341	lymphocyte antigen 86			-26.683						-7.185		2	0	2	no	yes
SSR1	6	7268539	signal sequence receptor, alpha										-9.655	1	0	1	no	yes
CAGE1	6	7326889	cancer antigen 1			44.124								1	1	0	yes	no
DSP	6	7541808	desmoplakin				-15.985				-10.992	-11.931		3	0	3	no	yes
BMP6	6	7727030	bone morphogenetic protein 6	8				4.992						2	2	0	yes	no
TXNDC5	6	7881483	thioredoxin domain containing 5 (endoplasmic reticulum)							8.073				1	1	0	yes	no
EEF1E1	6	8073593	eukaryotic translation elongation factor 1 epsilon 1				12.945							1	1	0	yes	no
SLC35B3	6	8413301	solute carrier family 35, member B3							6.572				1	1	0	yes	no
TFAP2A	6	10393419	transcription factor AP-2 alpha (activating enhancer binding protein 2 alpha)			17.298								1	1	0	yes	no
TMEM14C	6	10723148	transmembrane protein 14C	-5.688										1	0	1	no	yes
TMEM14B	6	10747973	transmembrane protein 14B	-6.774										1	0	1	no	yes
NEDD9	6	11183531	neural precursor cell expressed, developmentally down-regulated 9	5.424										1	1	0	yes	no
ADTRP	6	11712287	androgen-dependent TFPI-regulating protein					-7.247		-16.432	-10.478			3	0	3	no	yes
HIVEP1	6	12008995	human immunodeficiency virus type I enhancer binding protein 1							-8.92				1	0	1	no	yes
PHACTR1	6	12717893	phosphatase and actin regulator 1									-4.042		1	0	1	no	yes
GFOD1	6	13358062	glucose-fructose oxidoreductase domain containing 1	11.653	15.238		6.905	5.738					12.958	5	5	0	yes	no
CD83	6	14117872	CD83 molecule	-7.792			-4.207	-5.161		-20.167	-6.173	-3.427		6	0	6	no	yes
DTNBP1	6	15523032	dystrobrevin binding protein 1				4.302	7.116	7.523	6.963	6.286	5.843	10.473	7	7	0	yes	no
MYLIP	6	16129356	myosin regulatory light chain interacting protein							-33.075				1	0	1	no	yes
GMPR	6	16238811	guanosine monophosphate reductase				5.315	8.692	9	12.662	11.65	5.657	41.994	7	7	0	yes	no
ATXN1	6	16299343	ataxin 1							-7.997				1	0	1	no	yes
ID4	6	19837617	inhibitor of DNA binding 4, dominant negative helix-loop-helix protein	10.63				10.19		76.244	5.286			4	4	0	yes	no
SOX4	6	21593972	SRY (sex determining region Y)-box 4	-17.534									9.058	2	1	1	no	no
GPLD1	6	24424793	glycosylphosphatidylinositol specific phospholipase D1			29.236								1	1	0	yes	no
ALDH5A1	6	24495080	aldehyde dehydrogenase 5 family, member A1										9.363	1	1	0	yes	no
ACOT13	6	24667263	acyl-CoA thioesterase 13							6.902				1	1	0	yes	no
FAM65B	6	24797601	family with sequence similarity 65, member B			-10.127	-4.114					-4.637		3	0	3	no	yes
CMAHP	6	25081295	cytidine monophospho-N-acetylneuraminic acid hydroxylase, pseudogene										-11.598	1	0	1	no	yes
HIST1H2AA	6	25726291	histone cluster 1, H2aa		19.968									1	1	0	yes	no
SLC17A3	6	25833294	solute carrier family 17 (sodium phosphate), member 3			18.878								1	1	0	yes	no
HIST1H3A	6	26020718	histone cluster 3, H2a				4.547							1	1	0	yes	no
HIST1H1C	6	26055968	histone cluster 1, H1c										25.083	1	1	0	yes	no
HIST1H1E	6	26156559	histone cluster 1, H1e	-6.671										1	0	1	no	yes
HIST1H2BD	6	26158349	histone cluster 1, H2bd										63.442	1	1	0	yes	no
ZNF322	6	26636518	zinc finger protein 322							9.356				1	1	0	yes	no
PRSS16	6	27215480	protease, serine, 16 (thymus)				-890.41							1	0	1	no	yes
HIST1H2BM	6	27782822	histone cluster 1, H2bm		11.664									1	1	0	yes	no
HIST1H2BN	6	27806323	histone cluster 1, H2bn			29.142								1	1	0	yes	no
OR2B6	6	27925019	olfactory receptor, family 2, subfamily B, member 6			20.77								1	1	0	yes	no
ZNF165	6	28048753	zinc finger protein 165							-7.948				1	0	1	no	yes
ZNF192	6	28109716	zinc finger protein 192			35.252								1	1	0	yes	no
ZKSCAN4	6	28212401	zinc finger with KRAB and SCAN domains 4							9.3				1	1	0	yes	no
ZSCAN23	6	28399707	zinc finger and SCAN domain containing 23		12.14	58.118								2	2	0	yes	no
SCAND3	6	28539407	SCAN domain containing 3		15.613	58.081								2	2	0	yes	no
TRIM27	6	28870779	tripartite motif containing 27							6.978				1	1	0	yes	no
UBD	6	29523292	ubiquitin D	73.697	-22.287									2	1	1	no	no
GABBR1	6	29523406	gamma-aminobutyric acid (GABA) B receptor, 1	6.224										1	1	0	yes	no
TRIM10	6	30119722	tripartite motif containing 10				11.498							1	1	0	yes	no
MRPS18B	6	30585486	mitochondrial ribosomal protein S18B							6.613				1	1	0	yes	no
DDR1	6	30844198	discoidin domain receptor tyrosine kinase 1				-16.87							1	0	1	no	yes
DPCR1	6	30908749	diffuse panbronchiolitis critical region 1			17.235								1	1	0	yes	no
C6orf15	6	31079000	chromosome 6 open reading frame 15				-4.778							1	0	1	no	yes
PSORS1C2	6	31105313	psoriasis susceptibility 1 candidate 2				-29.173							1	0	1	no	yes
TCF19	6	31126319	transcription factor 19									4.308		1	1	0	yes	no
LTA	6	31539831	lymphotoxin alpha (TNF superfamily, member 1)					-5.079		-7.209	-9.176			3	0	3	no	yes
TNF	6	31543344	tumor necrosis factor	-8.469				-5.738		-68.424	-10.404			4	0	4	no	yes
LTB	6	31548302	lymphotoxin beta (TNF superfamily, member 3)	-34.018		-45.909	-9.815				-5.346	-6.192		5	0	5	no	yes
LST1	6	31553901	leukocyte specific transcript 1	-5.422		-11.136	4.581			13.389				4	2	2	no	no
NCR3	6	31556672	natural cytotoxicity triggering receptor 3										-20.433	1	0	1	no	yes
AIF1	6	31582961	allograft inflammatory factor 1							21.326				1	1	0	yes	no
LY6G5B	6	31637944	lymphocyte antigen 6 complex, locus G5B			-12.185	-4.184							2	0	2	no	yes
LY6G6F	6	31674640	lymphocyte antigen 6 complex, locus G6F				11.213							1	1	0	yes	no
LY6G6E	6	31679548	lymphocyte antigen 6 complex, locus G6E (pseudogene)				8.176							1	1	0	yes	no
DDAH2	6	31694815	dimethylarginine dimethylaminohydrolase 2	-11.463						9.316				2	1	1	no	no
MSH5	6	31707725	mutS homolog 5 (E. coli)										-16.656	1	0	1	no	yes
C2	6	31865562	complement component 2	44.475			5.584			25.746				3	3	0	yes	no
CFB	6	31895475	complement factor B	6.123										1	1	0	yes	no
TNXB	6	32008931	tenascin XB	6.244										1	1	0	yes	no
AGER	6	32148745	advanced glycosylation end product-specific receptor				-4.413							1	0	1	no	yes
PBX2	6	32151966	pre-B-cell leukemia homeobox 2									4.633		1	1	0	yes	no
GPSM3	6	32158543	G-protein signaling modulator 3										11.15	1	1	0	yes	no
C6orf10	6	32256303	chromosome 6 open reading frame 10				10.034							1	1	0	yes	no
KIFC1	6	33359313	kinesin family member C1			10.166						7.114		2	2	0	yes	no
SYNGAP1	6	33387847	synaptic Ras GTPase activating protein 1				-5.194							1	0	1	no	yes
GRM4	6	33989628	glutamate receptor, metabotropic 4			81.847								1	1	0	yes	no
TCP11	6	35085848	t-complex 11 homolog (mouse)			44.077								1	1	0	yes	no
RPL10A	6	35436185	ribosomal protein L10a										9.356	1	1	0	yes	no
TEAD3	6	35441374	TEA domain family member 3	5.856										1	1	0	yes	no
FKBP5	6	35541362	FK506 binding protein 5										102.136	1	1	0	yes	no
SLC26A8	6	35911291	solute carrier family 26, member 8		31.661									1	1	0	yes	no
MAPK13	6	36095586	mitogen-activated protein kinase 13										-9.408	1	0	1	no	yes
PI16	6	36555311	peptidase inhibitor 16	-33.726	-85.162		-4.271							3	0	3	no	yes
SRSF3	6	36562145	serine/arginine-rich splicing factor 3						5.26				16.09	2	2	0	yes	no
CDKN1A	6	36644305	cyclin-dependent kinase inhibitor 1A (p21, Cip1)	-7.665						-8.308				2	0	2	no	yes
CPNE5	6	36708552	copine V								-5.777	-5.138		2	0	2	no	yes
FGD2	6	36973422	FYVE, RhoGEF and PH domain containing 2	5.405						10.185				2	2	0	yes	no
KCNK5	6	39156749	potassium channel, subfamily K, member 5								-9.098		-12.232	2	0	2	no	yes
KCNK17	6	39266777	potassium channel, subfamily K, member 17	-26.818										1	0	1	no	yes
DAAM2	6	39760142	dishevelled associated activator of morphogenesis 2	24.491			6.994	10.46		20.572	8.12			5	5	0	yes	no
TSPO2	6	41010293	translocator protein 2		12.866									1	1	0	yes	no
APOBEC2	6	41021043	apolipoprotein B mRNA editing enzyme, catalytic polypeptide-like 2				-11.4							1	0	1	no	yes
TREML2	6	41158015	triggering receptor expressed on myeloid cells-like 2	-5.296										1	0	1	no	yes
TREM1	6	41235664	triggering receptor expressed on myeloid cells 1	-5.987								-8.526		2	0	2	no	yes
NCR2	6	41303393	natural cytotoxicity triggering receptor 2			57.154	4.324							2	2	0	yes	no
MDFI	6	41604620	MyoD family inhibitor	-13.64		12.387								2	1	1	no	no
USP49	6	41757634	ubiquitin specific peptidase 49			11.524								1	1	0	yes	no
C6orf132	6	42068856	chromosome 6 open reading frame 132			25.247								1	1	0	yes	no
C6orf226	6	42858005	chromosome 6 open reading frame 226	-5.791										1	0	1	no	yes
PTCRA	6	42883727	pre T-cell antigen receptor alpha	-183.082			-59.987							2	0	2	no	yes
XPO5	6	43490072	exportin 5							6.554				1	1	0	yes	no
VEGFA	6	43737921	vascular endothelial growth factor A	5.824			4.551					-3.992		3	2	1	no	no
HSP90AB1	6	44214824	heat shock protein 90kDa alpha (cytosolic), class B member 1										77.94	1	1	0	yes	no
TMEM151B	6	44238203	transmembrane protein 151B			53.048								1	1	0	yes	no
TCTE1	6	44246480	t-complex-associated-testis-expressed 1		25.311	22.789								2	2	0	yes	no
CDC5L	6	44355262	CDC5 cell division cycle 5-like (S. pombe)										12.277	1	1	0	yes	no
RUNX2	6	45295894	runt-related transcription factor 2					-5.603		-9.934				2	0	2	no	yes
CLIC5	6	45848750	chloride intracellular channel 5	17.994	15.068	10.907	16.04	30.832	35.076	85.303	23.09		-19.559	9	8	1	no	no
ENPP4	6	46097701	ectonucleotide pyrophosphatase/phosphodiesterase 4 (putative)							6.538				1	1	0	yes	no
ENPP5	6	46128152	ectonucleotide pyrophosphatase/phosphodiesterase 5 (putative)	10.932	14.695			33.434	32.811	68.557	40.733	7.123	21.117	8	8	0	yes	no
RCAN2	6	46188475	regulator of calcineurin 2	5.236									-10.3	2	1	1	no	no
PLA2G7	6	46671938	phospholipase A2, group VII (platelet-activating factor acetylhydrolase, plasma)	15.534						13.944				2	2	0	yes	no
MEP1A	6	46761127	meprin A, alpha (PABA peptide hydrolase)			18.289								1	1	0	yes	no
GPR116	6	46820249	G protein-coupled receptor 116	7.069				6.052		80.507	5.146			4	4	0	yes	no
GPR110	6	46965440	G protein-coupled receptor 110		31.318	73.092								2	2	0	yes	no
TNFRSF21	6	47199268	tumor necrosis factor receptor superfamily, member 21									-3.125		1	0	1	no	yes
PTCHD4	6	47845764	patched domain containing 4			22.227								1	1	0	yes	no
RHAG	6	49572871	Rh-associated glycoprotein			25.696	22.752							2	2	0	yes	no
CRISP3	6	49695097	cysteine-rich secretory protein 3	-17.996										1	0	1	no	yes
PKHD1	6	51480098	polycystic kidney and hepatic disease 1 (autosomal recessive)		33.379									1	1	0	yes	no
EFHC1	6	52285106	EF-hand domain (C-terminal) containing 1										14.417	1	1	0	yes	no
TRAM2	6	52362200	translocation associated membrane protein 2							13.571				1	1	0	yes	no
GSTA4	6	52842751	glutathione S-transferase alpha 4							11.816				1	1	0	yes	no
COL21A1	6	55921388	collagen, type XXI, alpha 1			13.206								1	1	0	yes	no
DST	6	56322785	dystonin							50.662		-3.246		2	1	1	no	no
BEND6	6	56819773	BEN domain containing 6				4.33							1	1	0	yes	no
BAG2	6	57037124	BCL2-associated athanogene 2	10.203			5.028							2	2	0	yes	no
PTP4A1	6	64231666	protein tyrosine phosphatase type IVA, member 1				4.462			-7.482			12.749	3	2	1	no	no
EYS	6	64429876	eyes shut homolog (Drosophila)		11.623	24.078								2	2	0	yes	no
BAI3	6	69345259	brain-specific angiogenesis inhibitor 3		29.048									1	1	0	yes	no
FAM135A	6	71122644	family with sequence similarity 135, member A							7.285				1	1	0	yes	no
B3GAT2	6	71566382	beta-1,3-glucuronyltransferase 2 (glucuronosyltransferase S)			13.635								1	1	0	yes	no
OGFRL1	6	71998506	opioid growth factor receptor-like 1									-3.424		1	0	1	no	yes
RIMS1	6	72596406	regulating synaptic membrane exocytosis 1		15.914									1	1	0	yes	no
KCNQ5	6	73331520	potassium voltage-gated channel, KQT-like subfamily, member 5		17.394	19.263	9.055	6.442		8.176	9.214	12.568		7	7	0	yes	no
MB21D1	6	74123238	Mab-21 domain containing 1										-17.384	1	0	1	no	yes
SLC17A5	6	74303102	solute carrier family 17 (anion/sugar transporter), member 5							8.01				1	1	0	yes	no
COL12A1	6	75794042	collagen, type XII, alpha 1							26.35		-3.265		2	1	1	no	no
TMEM30A	6	75962640	transmembrane protein 30A										8.892	1	1	0	yes	no
FILIP1	6	76005626	filamin A interacting protein 1			39.504								1	1	0	yes	no
MYO6	6	76458909	myosin VI	15.964										1	1	0	yes	no
HTR1B	6	78171948	5-hydroxytryptamine (serotonin) receptor 1B, G protein-coupled			36.844								1	1	0	yes	no
PHIP	6	79650263	pleckstrin homology domain interacting protein			29.633	4.617							2	2	0	yes	no
SH3BGRL2	6	80341000	SH3 domain binding glutamic acid-rich protein like 2	6.168										1	1	0	yes	no
ELOVL4	6	80624529	ELOVL fatty acid elongase 4	-15.678			-90.889							2	0	2	no	yes
TTK	6	80713604	TTK protein kinase			25.033								1	1	0	yes	no
FAM46A	6	82201156	family with sequence similarity 46, member A				5.16							1	1	0	yes	no
TPBG	6	83072923	trophoblast glycoprotein							9.793				1	1	0	yes	no
ME1	6	83920108	malic enzyme 1, NADP(+)-dependent, cytosolic	6.212						9.388				2	2	0	yes	no
SNAP91	6	84262599	synaptosomal-associated protein, 91kDa homolog (mouse)								-5.45			1	0	1	no	yes
NT5E	6	86159809	5'-nucleotidase, ecto (CD73)	14.478			6.999			6.612				3	3	0	yes	no
SNHG5	6	86370710	small nucleolar RNA host gene 5 (non-protein coding)							-10.676				1	0	1	no	yes
ZNF292	6	87862551	zinc finger protein 292				4.086							1	1	0	yes	no
C6orf165	6	88117701	chromosome 6 open reading frame 165			17.132								1	1	0	yes	no
AKIRIN2	6	88384790	akirin 2										8.803	1	1	0	yes	no
CNR1	6	88849583	cannabinoid receptor 1 (brain)								-10.499			1	0	1	no	yes
GABRR1	6	89887220	gamma-aminobutyric acid (GABA) A receptor, rho 1		30.124									1	1	0	yes	no
GABRR2	6	89967239	gamma-aminobutyric acid (GABA) A receptor, rho 2			13.675								1	1	0	yes	no
ANKRD6	6	90142889	ankyrin repeat domain 6										12.742	1	1	0	yes	no
LYRM2	6	90277863	LYR motif containing 2										16.378	1	1	0	yes	no
BACH2	6	90636248	BTB and CNC homology 1, basic leucine zipper transcription factor 2							-7.17	-5.52			2	0	2	no	yes
MAP3K7	6	91223292	mitogen-activated protein kinase kinase kinase 7							8.842				1	1	0	yes	no
EPHA7	6	93949738	EPH receptor A7									-6.709		1	0	1	no	yes
FHL5	6	97010424	four and a half LIM domains 5									-3.682		1	0	1	no	yes
GPR63	6	97245888	G protein-coupled receptor 63		12.494	97.289								2	2	0	yes	no
NDUFAF4	6	97337189	NADH dehydrogenase (ubiquinone) complex I, assembly factor 4							8.894				1	1	0	yes	no
GRIK2	6	101846664	glutamate receptor, ionotropic, kainate 2		54.69	42.197								2	2	0	yes	no
LIN28B	6	105404923	lin-28 homolog B (C. elegans)		19.166		5.365							2	2	0	yes	no
BVES	6	105544697	blood vessel epicardial substance			10.541								1	1	0	yes	no
PRDM1	6	106534195	PR domain containing 1, with ZNF domain	13.892			10.285							2	2	0	yes	no
ATG5	6	106632351	autophagy related 5							6.756				1	1	0	yes	no
AIM1	6	106959730	absent in melanoma 1					-4.367						1	0	1	no	yes
SOBP	6	107811162	sine oculis binding protein homolog (Drosophila)							21.889	6.116		36.317	3	3	0	yes	no
SCML4	6	108025308	sex comb on midleg-like 4 (Drosophila)	7.193										1	1	0	yes	no
SESN1	6	109307640	sestrin 1	5.21			6.478	4.824	5.915		5.612			5	5	0	yes	no
ZBTB24	6	109783797	zinc finger and BTB domain containing 24							-44.044				1	0	1	no	yes
FIG4	6	110012499	FIG4 homolog, SAC1 lipid phosphatase domain containing (S. cerevisiae)							6.829				1	1	0	yes	no
SLC22A16	6	110745890	solute carrier family 22 (organic cation/carnitine transporter), member 16		12.892									1	1	0	yes	no
REV3L	6	111620234	REV3-like, polymerase (DNA directed), zeta, catalytic subunit							-6.362				1	0	1	no	yes
TRAF3IP2	6	111877657	TRAF3 interacting protein 2	-6										1	0	1	no	yes
FYN	6	111981535	FYN oncogene related to SRC, FGR, YES									4.121		1	1	0	yes	no
LAMA4	6	112429963	laminin, alpha 4					-18.99	-19.923		-16.036			3	0	3	no	yes
MARCKS	6	114178541	myristoylated alanine-rich protein kinase C substrate							7.093			89.281	2	2	0	yes	no
FAM26F	6	116782533	family with sequence similarity 26, member F				9.305			6.807				2	2	0	yes	no
BET3L	6	116816152	BET3 like (S. cerevisiae)				4.786							1	1	0	yes	no
FAM162B	6	117073363	family with sequence similarity 162, member B				-4.43							1	0	1	no	yes
GPRC6A	6	117113248	G protein-coupled receptor, family C, group 6, member A		30.904									1	1	0	yes	no
ROS1	6	117609463	c-ros oncogene 1 , receptor tyrosine kinase		22.838									1	1	0	yes	no
GOPC	6	117639374	golgi-associated PDZ and coiled-coil motif containing										-12.72	1	0	1	no	yes
DCBLD1	6	117774980	discoidin, CUB and LCCL domain containing 1	8.226			4.748							2	2	0	yes	no
SLC35F1	6	118228689	solute carrier family 35, member F1		26.242									1	1	0	yes	no
PLN	6	118869461	phospholamban									-3.966		1	0	1	no	yes
MAN1A1	6	119498374	mannosidase, alpha, class 1A, member 1				5.889		8.248				19.408	3	3	0	yes	no
GJA1	6	121756838	gap junction protein, alpha 1, 43kDa	6.461		11.038		-5.649		32.511	-6.472			5	3	2	no	no
PKIB	6	122793062	protein kinase (cAMP-dependent, catalytic) inhibitor beta	-7.73								-6.792		2	0	2	no	yes
SMPDL3A	6	123110315	sphingomyelin phosphodiesterase, acid-like 3A	11.66						16.922			11.167	3	3	0	yes	no
HEY2	6	126068810	hairy/enhancer-of-split related with YRPW motif 2	5.242							5.194			2	2	0	yes	no
RSPO3	6	127439749	R-spondin 3					-7.321			-15.237			2	0	2	no	yes
RNF146	6	127587755	ring finger protein 146						6.12	22.524				2	2	0	yes	no
THEMIS	6	128029217	thymocyte selection associated			20.9		5.892			5.346	7.525		4	4	0	yes	no
PTPRK	6	128289924	protein tyrosine phosphatase, receptor type, K							44.889			129.417	2	2	0	yes	no
ARHGAP18	6	129897277	Rho GTPase activating protein 18				4.226			6.74				2	2	0	yes	no
L3MBTL3	6	130334844	l(3)mbt-like 3 (Drosophila)						5.492					1	1	0	yes	no
SAMD3	6	130465460	sterile alpha motif domain containing 3	27.999			17.439	6.376		7.315	5.172			5	5	0	yes	no
TMEM200A	6	130686879	transmembrane protein 200A	5.719		22.185	4.085							3	3	0	yes	no
EPB41L2	6	131160487	erythrocyte membrane protein band 4.1-like 2					5.655	19.892	64.005	5.195			4	4	0	yes	no
ARG1	6	131894284	arginase, liver		11.043			8.792	10.728	8.738	10.567			5	5	0	yes	no
ENPP3	6	131949582	ectonucleotide pyrophosphatase/phosphodiesterase 3				-7.158							1	0	1	no	yes
CTGF	6	132269316	connective tissue growth factor	51.098			10.296	9.134		222.853	8.398			5	5	0	yes	no
MOXD1	6	132617194	monooxygenase, DBH-like 1	6.229										1	1	0	yes	no
STX7	6	132779054	syntaxin 7							17.079		-3.242		2	1	1	no	no
VNN1	6	133002729	vanin 1					-5.405			-7.662			2	0	2	no	yes
EYA4	6	133561736	eyes absent homolog 4 (Drosophila)				-5.707							1	0	1	no	yes
TCF21	6	134210276	transcription factor 21	90.923	517.349		78.073	123.648	65.512	98.468	89.933			7	7	0	yes	no
SGK1	6	134490384	serum/glucocorticoid regulated kinase 1					-4.387						1	0	1	no	yes
MYB	6	135502453	v-myb myeloblastosis viral oncogene homolog (avian)	-14.328			-8.341	-4.469			-5.456		-54.364	5	0	5	no	yes
PDE7B	6	136172834	phosphodiesterase 7B				-7.031							1	0	1	no	yes
MAP3K5	6	136878185	mitogen-activated protein kinase kinase kinase 5	6.369										1	1	0	yes	no
IL22RA2	6	137464968	interleukin 22 receptor, alpha 2		-22.593									1	0	1	no	yes
IFNGR1	6	137518621	interferon gamma receptor 1									-3.481		1	0	1	no	yes
TNFAIP3	6	138188351	tumor necrosis factor, alpha-induced protein 3	-9.382				-5.461		-65.711	-8.423	-3.201		5	0	5	no	yes
PERP	6	138411923	PERP, TP53 apoptosis effector	27.633				-4.827						2	1	1	no	no
HECA	6	139456249	headcase homolog (Drosophila)							-23.076				1	0	1	no	yes
TXLNB	6	139561198	taxilin beta									-3.19		1	0	1	no	yes
CITED2	6	139693393	Cbp/p300-interacting transactivator, with Glu/Asp-rich carboxy-terminal domain, 2							-7.496		-3.081	18.246	3	1	2	no	no
GPR126	6	142622991	G protein-coupled receptor 126					8.047		11.872	8.243			3	3	0	yes	no
ADAT2	6	143748126	adenosine deaminase, tRNA-specific 2	6.044										1	1	0	yes	no
FUCA2	6	143816614	fucosidase, alpha-L- 2, plasma							6.96				1	1	0	yes	no
PHACTR2	6	143857982	phosphatase and actin regulator 2	6.002			5.708							2	2	0	yes	no
SF3B5	6	144416018	splicing factor 3b, subunit 5, 10kDa	-5.361										1	0	1	no	yes
[truncated: 3,147 more rows]

## Sheet: Legend
	genes exclusively upregulated					RNAseq data
	genes exclusively downregulated					Microarray data
	genes with a variable expression
