# Supplementary material for: Integrative Genomic and Transcriptomic Analysis Identified Candidate Genes Implicated in the Pathogenesis of Hepatosplenic T-Cell Lymphoma
Source: PLoS One. 2014 Jul 24;9(7):e102977. doi: 10.1371/journal.pone.0102977 (PMC4109958; doi:10.1371/journal.pone.0102977)
Supplement: Table S8 — IPA functional annotation of genes included in the HSTL signature. (XLSX) [file pone.0102977.s014.xlsx]

## Sheet: Table S8
IPA functional annotation of genes included in the HSTL signature
Â© 2000-2013 Ingenuity Systems, Inc. All rights reserved.
Category	Function	Function Annotation	p-value	Molecules	# Molecules
Cancer	cancer	Cancer	0.0107	ABCB1, CAMK4, CCL19, CCR7, CD200, CD28, CD52, CHN2, CHSY3, CXCR3, FAM134B, FCRLA, GPR183, GZMK, ITGAD, KLHL6, NR4A2, PRDM16, PRRX1, SLAMF1	20
Hematological System Development and Function	quantity	quantity of leukocytes	1.66e-10	ABCB1, CAMK4, CCL19, CCR7, CD200, CD200R1, CD28, CD5, CD5L, CD83, CXCR3, GPR183, ITGAD, KLHL6	14
Cellular Growth and Proliferation	proliferation	proliferation of cells	0.000384	ABCB1, CAMK4, CCL19, CCR7, CD28, CD5, CD83, CXCR3, GPR183, ITGAD, NR4A2, PRDM16, PRRX1, SLAMF1	14
Cell Death and Survival	cell death	cell death	0.00092	ABCB1, CAMK4, CCL19, CD200, CD28, CD5, CD5L, CXCR3, FAM134B, GZMK, NR4A2, PPP1R9A, PRDM16	13
Hematological System Development and Function	quantity	quantity of lymphocytes	1.56e-09	ABCB1, CAMK4, CCL19, CCR7, CD28, CD5, CD5L, CD83, CXCR3, GPR183, ITGAD, KLHL6	12
Cell Death and Survival	necrosis	necrosis	0.000517	ABCB1, CAMK4, CCL19, CD200, CD28, CD5, CD5L, CXCR3, FAM134B, NR4A2, PPP1R9A	11
Hematological System Development and Function	quantity	quantity of T lymphocytes	1.7e-08	ABCB1, CAMK4, CCL19, CCR7, CD28, CD5, CD5L, CD83, CXCR3, ITGAD	10
Cellular Function and Maintenance	homeostasis	cellular homeostasis	4.48e-05	CCL19, CCR7, CD28, CD5, CD52, CD83, CXCR3, GPR183, GZMK, NR4A2	10
Cell Death and Survival	apoptosis	apoptosis	0.0189	ABCB1, CCL19, CD200, CD28, CD5, CD5L, CXCR3, FAM134B, NR4A2	9
Cell-To-Cell Signaling and Interaction	adhesion	adhesion of blood cells	3.99e-08	CCL19, CCR7, CD200, CD200R1, CD28, CD83, CXCR3, ITGAD	8
Hematological System Development and Function	adhesion	adhesion of immune cells	4.02e-07	CCL19, CCR7, CD200, CD200R1, CD28, CD83, ITGAD	7
Hematological System Development and Function	differentiation	differentiation of leukocytes	6.96e-05	CAMK4, CCR7, CD28, CD83, KLHL6, NR4A2, PRDM16	7
Inflammatory Response	inflammation	inflammation of organ	0.00444	ABCB1, CCR7, CD200, CD28, CD5, CXCR3, NR4A2	7
Hematopoiesis	differentiation	differentiation of leukocytes	6.96e-05	CAMK4, CCR7, CD28, CD83, KLHL6, NR4A2, PRDM16	7
Immune Cell Trafficking	adhesion	adhesion of immune cells	4.02e-07	CCL19, CCR7, CD200, CD200R1, CD28, CD83, ITGAD	7
Cancer	hematological neoplasia	hematological neoplasia	0.00724	ABCB1, CCR7, CD28, CD52, CXCR3, KLHL6	6
Cancer	lymphohematopoietic cancer	lymphohematopoietic cancer	0.00839	ABCB1, CCR7, CD28, CD52, CXCR3, KLHL6	6
Hematological System Development and Function	migration	Lymphocyte migration	6.53e-06	CCL19, CCR7, CD28, CXCR3, GPR183, S1PR5	6
Hematological System Development and Function	activation	activation of blood cells	0.000462	CAMK4, CCR7, CD200, CD28, CD5, ITGAD	6
Hematological System Development and Function	homeostasis	T cell homeostasis	0.000132	CCL19, CCR7, CD28, CD5, CD83, NR4A2	6
Hematological System Development and Function	proliferation	proliferation of lymphocytes	0.0011	CCR7, CD28, CD5, CD83, GPR183, ITGAD	6
Cellular Function and Maintenance	homeostasis	T cell homeostasis	0.000132	CCL19, CCR7, CD28, CD5, CD83, NR4A2	6
Cellular Growth and Proliferation	proliferation	proliferation of lymphocytes	0.0011	CCR7, CD28, CD5, CD83, GPR183, ITGAD	6
Cell-To-Cell Signaling and Interaction	activation	activation of blood cells	0.000462	CAMK4, CCR7, CD200, CD28, CD5, ITGAD	6
Immune Cell Trafficking	migration	Lymphocyte migration	6.53e-06	CCL19, CCR7, CD28, CXCR3, GPR183, S1PR5	6
Hematological Disease	hematological neoplasia	hematological neoplasia	0.00724	ABCB1, CCR7, CD28, CD52, CXCR3, KLHL6	6
Hematological System Development and Function	quantity	quantity of helper T lymphocytes	1.24e-05	CCR7, CD28, CD5, CD83, ITGAD	5
Hematological System Development and Function	quantity	quantity of antigen presenting cells	5.93e-05	CCL19, CCR7, CD200, CD200R1, CD83	5
Hematological System Development and Function	quantity	quantity of phagocytes	0.000642	CCL19, CCR7, CD200, CD200R1, CD83	5
Hematological System Development and Function	quantity	quantity of hematopoietic progenitor cells	0.00118	ABCB1, CCR7, CD28, CD5, CD5L	5
Hematological System Development and Function	differentiation	differentiation of lymphocytes	0.000969	CCR7, CD28, CD83, KLHL6, NR4A2	5
Hematological System Development and Function	function	function of lymphocytes	0.000209	ABCB1, CCR7, CD28, GPR183, SLAMF1	5
Hematological System Development and Function	activation	activation of leukocytes	0.00174	CAMK4, CCR7, CD200, CD28, ITGAD	5
Hematological System Development and Function	proliferation	proliferation of T lymphocytes	0.00272	CCR7, CD28, CD5, CD83, ITGAD	5
Hematological System Development and Function	development	T cell development	0.00107	CCR7, CD28, CD5, CD83, NR4A2	5
Cellular Function and Maintenance	function	function of lymphocytes	0.000209	ABCB1, CCR7, CD28, GPR183, SLAMF1	5
Cellular Growth and Proliferation	proliferation	proliferation of T lymphocytes	0.00272	CCR7, CD28, CD5, CD83, ITGAD	5
Inflammatory Response	quantity	quantity of phagocytes	0.000642	CCL19, CCR7, CD200, CD200R1, CD83	5
Cell Death and Survival	cell death	cell death of immune cells	0.00252	CAMK4, CCL19, CD28, CD5, CD5L	5
Cell Death and Survival	cell viability	cell viability	0.0115	ABCB1, CAMK4, CD28, CXCR3, NR4A2	5
Cell-To-Cell Signaling and Interaction	activation	activation of leukocytes	0.00174	CAMK4, CCR7, CD200, CD28, ITGAD	5
Cell-To-Cell Signaling and Interaction	binding	binding of cells	0.000411	CCL19, CD28, CD83, CXCR3, ITGAD	5
Cell-To-Cell Signaling and Interaction	recruitment	recruitment of cells	0.000101	CCL19, CCR7, CD200, CD28, CXCR3	5
Hematopoiesis	differentiation	differentiation of lymphocytes	0.000969	CCR7, CD28, CD83, KLHL6, NR4A2	5
Hematopoiesis	development	T cell development	0.00107	CCR7, CD28, CD5, CD83, NR4A2	5
Lymphoid Tissue Structure and Development	development	T cell development	0.00107	CCR7, CD28, CD5, CD83, NR4A2	5
Hematological System Development and Function	quantity	quantity of regulatory T lymphocytes	9.44e-06	CAMK4, CCL19, CD28, CD5	4
Hematological System Development and Function	quantity	quantity of dendritic cells	2.66e-05	CCL19, CCR7, CD200, CD83	4
Hematological System Development and Function	quantity	quantity of cytotoxic T cells	6.32e-05	CCR7, CD28, CD5, ITGAD	4
Hematological System Development and Function	quantity	quantity of thymocytes	0.000676	ABCB1, CCR7, CD5, CD5L	4
Hematological System Development and Function	quantity	quantity of B lymphocytes	0.00274	CCR7, CD28, GPR183, KLHL6	4
Hematological System Development and Function	function	function of T lymphocytes	0.000821	ABCB1, CCR7, CD28, SLAMF1	4
Hematological System Development and Function	activation	activation of lymphocytes	0.0032	CAMK4, CCR7, CD28, ITGAD	4
Hematological System Development and Function	stimulation	stimulation of T lymphocytes	2.59e-06	CD28, CD5, CD83, SLAMF1	4
Hematological System Development and Function	cell movement	cell movement of T lymphocytes	0.000217	CCL19, CCR7, CD28, CXCR3	4
Hematological System Development and Function	cell movement	cell movement of granulocytes	0.00261	CCL19, CCR7, CD28, CXCR3	4
Hematological System Development and Function	abnormal morphology	abnormal morphology of T lymphocytes	2.85e-05	ABCB1, CD28, CD5, CD5L	4
Hematological System Development and Function	chemotaxis	chemotaxis of phagocytes	0.000975	CCL19, CCR7, CD28, CXCR3	4
Hematological System Development and Function	binding	binding of leukocytes	0.000101	CCL19, CD83, CXCR3, ITGAD	4
Hematological System Development and Function	recruitment	recruitment of leukocytes	0.000878	CCR7, CD200, CD28, CXCR3	4
Cellular Function and Maintenance	function	function of T lymphocytes	0.000821	ABCB1, CCR7, CD28, SLAMF1	4
Cellular Growth and Proliferation	stimulation	stimulation of T lymphocytes	2.59e-06	CD28, CD5, CD83, SLAMF1	4
Cell Death and Survival	cell death	neuronal cell death	0.0216	CD200, FAM134B, NR4A2, PPP1R9A	4
Cell Death and Survival	apoptosis	apoptosis of leukocytes	0.00584	CCL19, CD28, CD5, CD5L	4
Cell-To-Cell Signaling and Interaction	activation	activation of lymphocytes	0.0032	CAMK4, CCR7, CD28, ITGAD	4
Cell-To-Cell Signaling and Interaction	binding	binding of leukocytes	0.000101	CCL19, CD83, CXCR3, ITGAD	4
Cell-To-Cell Signaling and Interaction	recruitment	recruitment of leukocytes	0.000878	CCR7, CD200, CD28, CXCR3	4
Cell-To-Cell Signaling and Interaction	stimulation	stimulation of T lymphocytes	2.59e-06	CD28, CD5, CD83, SLAMF1	4
Immune Cell Trafficking	activation	activation of lymphocytes	0.0032	CAMK4, CCR7, CD28, ITGAD	4
Immune Cell Trafficking	cell movement	cell movement of T lymphocytes	0.000217	CCL19, CCR7, CD28, CXCR3	4
Lymphoid Tissue Structure and Development	development	development of lymphoid organ	0.000657	CCL19, CCR7, CD83, KLHL6	4
Cancer	non-Hodgkin's disease	non-Hodgkin's disease	0.0198	CCR7, CXCR3, KLHL6	3
Hematological System Development and Function	quantity	quantity of TREG cells	2.31e-05	CAMK4, CCL19, CD28	3
Hematological System Development and Function	adhesion	adhesion of lymphocytes	0.000384	CCL19, CCR7, CD28	3
Hematological System Development and Function	differentiation	differentiation of T lymphocytes	0.0179	CD28, CD83, NR4A2	3
Hematological System Development and Function	function	function of macrophages	0.0025	CD200, ITGAD, SLAMF1	3
Hematological System Development and Function	migration	migration of peripheral blood leukocytes	6.64e-06	CCL19, CCR7, CXCR3	3
Hematological System Development and Function	activation	activation of T lymphocytes	0.0113	CAMK4, CD28, ITGAD	3
Hematological System Development and Function	cell movement	cell movement of memory T lymphocytes	5.06e-06	CCL19, CCR7, CD28	3
Hematological System Development and Function	cell movement	cell movement of hematopoietic progenitor cells	0.000131	CCL19, CD28, CXCR3	3
Hematological System Development and Function	chemotaxis	chemotaxis of antigen presenting cells	0.000917	CCL19, CCR7, CXCR3	3
Hematological System Development and Function	shape change	shape change of T lymphocytes	1.21e-06	CCL19, CCR7, CD28	3
Hematological System Development and Function	co-stimulation	co-stimulation of T lymphocytes	5.06e-06	CD28, CD5, SLAMF1	3
Hematological System Development and Function	transmigration	transmigration of leukocytes	0.000372	CCL19, CCR7, CD28	3
Hematological System Development and Function	accumulation	accumulation of leukocytes	0.00556	CD200, CD28, CXCR3	3
Cellular Growth and Proliferation	co-stimulation	co-stimulation of T lymphocytes	5.06e-06	CD28, CD5, SLAMF1	3
Cell Death and Survival	apoptosis	apoptosis of T lymphocytes	0.00965	CCL19, CD28, CD5	3
Cell Death and Survival	apoptosis	apoptosis of neurons	0.0279	CD200, FAM134B, NR4A2	3
Cell-To-Cell Signaling and Interaction	adhesion	adhesion of lymphocytes	0.000384	CCL19, CCR7, CD28	3
Cell-To-Cell Signaling and Interaction	activation	activation of T lymphocytes	0.0113	CAMK4, CD28, ITGAD	3
Cell-To-Cell Signaling and Interaction	co-stimulation	co-stimulation of T lymphocytes	5.06e-06	CD28, CD5, SLAMF1	3
Cell-To-Cell Signaling and Interaction	response	response of mononuclear leukocytes	0.00212	CCR7, CD200R1, CD28	3
Cell-To-Cell Signaling and Interaction	long-term potentiation	long-term potentiation	0.00632	CAMK4, CD200, PPP1R9A	3
Hematopoiesis	differentiation	differentiation of T lymphocytes	0.0179	CD28, CD83, NR4A2	3
Immune Cell Trafficking	cell movement	cell movement of memory T lymphocytes	5.06e-06	CCL19, CCR7, CD28	3
Lymphoid Tissue Structure and Development	abnormal morphology	abnormal morphology of lymphoid organ	0.0245	CCR7, CD200, KLHL6	3
Lymphoid Tissue Structure and Development	differentiation	differentiation of T lymphocytes	0.0179	CD28, CD83, NR4A2	3
Hematological Disease	non-Hodgkin's disease	non-Hodgkin's disease	0.0198	CCR7, CXCR3, KLHL6	3
Free Radical Scavenging	production	production of reactive oxygen species	0.00668	CD28, CD52, GZMK	3
Cancer	lymph node-positive breast cancer	lymph node-positive breast cancer	0.00048	CCL19, CCR7	2
Cancer	T-cell non-Hodgkin's disease	T-cell non-Hodgkin's disease	0.0229	CCR7, CXCR3	2
Hematological System Development and Function	quantity	quantity of naive T lymphocytes	0.000152	CCR7, CD83	2
Hematological System Development and Function	quantity	quantity of double-positive thymocyte	0.0139	ABCB1, CD5	2
Hematological System Development and Function	adhesion	adhesion of T lymphocytes	0.0047	CCL19, CCR7	2
Hematological System Development and Function	differentiation	differentiation of helper T lymphocytes	0.0215	CD28, NR4A2	2
Hematological System Development and Function	function	function of CD4+ T-lymphocytes	0.00429	CD28, SLAMF1	2
Hematological System Development and Function	function	function of B lymphocytes	0.0097	CCR7, GPR183	2
Hematological System Development and Function	migration	migration of naive T lymphocytes	6.98e-06	CCL19, CCR7	2
Hematological System Development and Function	migration	migration of memory T lymphocytes	6.48e-05	CCR7, CD28	2
Hematological System Development and Function	migration	migration of PBMCs	0.000152	CCL19, CCR7	2
Hematological System Development and Function	migration	migration of peripheral blood lymphocytes	0.000209	CCL19, CXCR3	2
Hematological System Development and Function	migration	migration of monocyte-derived dendritic cells	0.000312	CCL19, CCR7	2
Hematological System Development and Function	migration	migration of bone marrow-derived dendritic cells	0.000392	CCL19, CCR7	2
Hematological System Development and Function	migration	migration of B lymphocytes	0.0015	CCL19, GPR183	2
Hematological System Development and Function	activation	activation of TREG cells	0.000127	CAMK4, CD28	2
Hematological System Development and Function	proliferation	proliferation of CD4+ T-lymphocytes	0.000276	CD28, CD5	2
Hematological System Development and Function	proliferation	proliferation of activated T lymphocytes	0.00305	CD28, ITGAD	2
Hematological System Development and Function	proliferation	proliferation of peripheral blood leukocytes	0.00305	CD28, CD83	2
Hematological System Development and Function	cell movement	cell movement of eosinophils	0.0111	CCL19, CXCR3	2
Hematological System Development and Function	chemotaxis	chemotaxis of bone marrow-derived dendritic cells	3.48e-05	CCL19, CCR7	2
Hematological System Development and Function	chemotaxis	chemotaxis of T lymphocytes	0.00618	CCL19, CCR7	2
Hematological System Development and Function	binding	binding of lymphocytes	0.00541	CCL19, CXCR3	2
Hematological System Development and Function	recruitment	recruitment of T lymphocytes	0.00202	CCR7, CXCR3	2
Hematological System Development and Function	homing	homing of naive T lymphocytes	3.48e-05	CCL19, CCR7	2
Hematological System Development and Function	homing	homing of hematopoietic progenitor cells	0.000739	CCL19, CXCR3	2
Hematological System Development and Function	transmigration	transmigration of dendritic cells	0.000104	CCL19, CCR7	2
Hematological System Development and Function	accumulation	accumulation of macrophages	0.0034	CD200, CD28	2
Hematological System Development and Function	accumulation	accumulation of T lymphocytes	0.00634	CD28, CXCR3	2
Hematological System Development and Function	mobilization	mobilization of natural killer cells	1.39e-05	CXCR3, S1PR5	2
Hematological System Development and Function	T cell clonal deletion	abnormal T cell clonal deletion	2.32e-05	CD28, CD5	2
Hematological System Development and Function	cell polarity formation	cell polarity formation of T lymphocytes	2.32e-05	CCL19, CCR7	2
Hematological System Development and Function	fusion	fusion of bone marrow-derived macrophages	8.32e-05	CD200, CD200R1	2
Hematological System Development and Function	anergy	anergy of T lymphocytes	0.000127	CD28, CD5	2
Hematological System Development and Function	generation	generation of helper T lymphocytes	0.00105	CD28, CD5	2
Hematological System Development and Function	transendothelial migration	transendothelial migration of leukocytes	0.0015	CCL19, CD28	2
Hematological System Development and Function	selection	selection of thymocytes	0.00231	CCR7, CD28	2
Hematological System Development and Function	response	T cell response	0.00821	CD200R1, CD28	2
Hematological System Development and Function	interaction	interaction of T lymphocytes	0.00484	CD28, CXCR3	2
Hematological System Development and Function	cell viability	cell viability of T lymphocytes	0.00875	CAMK4, CD28	2
Hematological System Development and Function	expansion	expansion of T lymphocytes	0.0148	CCR7, CD28	2
Hematological System Development and Function	infiltration	infiltration by lymphocytes	0.0178	CCL19, CCR7	2
Cellular Growth and Proliferation	proliferation	proliferation of CD4+ T-lymphocytes	0.000276	CD28, CD5	2
Cellular Growth and Proliferation	proliferation	proliferation of activated T lymphocytes	0.00305	CD28, ITGAD	2
Cellular Growth and Proliferation	proliferation	proliferation of peripheral blood leukocytes	0.00305	CD28, CD83	2
Cellular Growth and Proliferation	proliferation	proliferation of mesangial cells	0.00352	CAMK4, CCR7	2
Cellular Growth and Proliferation	proliferation	proliferation of stem cells	0.0165	ABCB1, CCL19	2
Cellular Growth and Proliferation	generation	generation of helper T lymphocytes	0.00105	CD28, CD5	2
Cellular Growth and Proliferation	expansion	expansion of T lymphocytes	0.0148	CCR7, CD28	2
Cell Death and Survival	apoptosis	apoptosis of ganglion cells	0.000683	CD200, FAM134B	2
Cell Death and Survival	cell viability	cell viability of T lymphocytes	0.00875	CAMK4, CD28	2
Cell Death and Survival	activation-induced cell death	activation-induced cell death of T lymphocytes	0.00221	CD28, CD5	2
Cell-To-Cell Signaling and Interaction	adhesion	adhesion of T lymphocytes	0.0047	CCL19, CCR7	2
Cell-To-Cell Signaling and Interaction	activation	activation of TREG cells	0.000127	CAMK4, CD28	2
Cell-To-Cell Signaling and Interaction	binding	binding of lymphocytes	0.00541	CCL19, CXCR3	2
Cell-To-Cell Signaling and Interaction	recruitment	recruitment of T lymphocytes	0.00202	CCR7, CXCR3	2
Cell-To-Cell Signaling and Interaction	response	T cell response	0.00821	CD200R1, CD28	2
Cell-To-Cell Signaling and Interaction	fusion	fusion of bone marrow-derived macrophages	8.32e-05	CD200, CD200R1	2
Cell-To-Cell Signaling and Interaction	selection	selection of thymocytes	0.00231	CCR7, CD28	2
Cell-To-Cell Signaling and Interaction	interaction	interaction of T lymphocytes	0.00484	CD28, CXCR3	2
Cell-To-Cell Signaling and Interaction	excitatory postsynaptic current	excitatory postsynaptic current	0.00618	CAMK4, PPP1R9A	2
Cell-To-Cell Signaling and Interaction	immune response	immune response of T lymphocytes	0.00803	CCR7, CD28	2
Hematopoiesis	differentiation	differentiation of helper T lymphocytes	0.0215	CD28, NR4A2	2
Immune Cell Trafficking	migration	migration of naive T lymphocytes	6.98e-06	CCL19, CCR7	2
Immune Cell Trafficking	migration	migration of memory T lymphocytes	6.48e-05	CCR7, CD28	2
Cell Signaling	calcium-mediated signaling	calcium-mediated signaling	0.00251	CXCR3, PPP1R9A	2
Hematological Disease	T-cell non-Hodgkin's disease	T-cell non-Hodgkin's disease	0.0229	CCR7, CXCR3	2
Free Radical Scavenging	quantity	quantity of reactive oxygen species	0.0117	CD28, PRDM16	2
Cell Cycle	interphase	arrest in interphase of blood cells	0.000683	CD28, PRDM16	2
Cancer	volume	volume of tumor tissue	0.00621	CCL19	1
Cancer	hyperplasia	hyperplasia of helper T lymphocytes	0.00775	CD28	1
Cancer	incidence	incidence of skin tumor	0.0124	CXCR3	1
Cancer	eradication	eradication of tumor	0.0154	CD200	1
Cancer	growth	delay in growth of tumor	0.02	CD5	1
Cancer	mucosa-associated lymphoid tissue lymphoma	mucosa-associated lymphoid tissue lymphoma	0.0216	CCR7	1
Hematological System Development and Function	quantity	quantity of central memory T lymphocyte	0.00775	CD28	1
Hematological System Development and Function	quantity	quantity of alveolar macrophages	0.0124	CD200	1
Hematological System Development and Function	quantity	quantity of effector memory T lymphocytes	0.0154	CD28	1
Hematological System Development and Function	quantity	quantity of peripheral T lymphocyte	0.0231	CD83	1
Hematological System Development and Function	quantity	quantity of microglia	0.0246	CD200	1
Hematological System Development and Function	quantity	quantity of myeloid dendritic cells	0.0261	CCL19	1
Hematological System Development and Function	adhesion	adhesion of peripheral T lymphocyte	0.00466	CCL19	1
Hematological System Development and Function	adhesion	adhesion of memory T lymphocytes	0.00929	CCL19	1
Hematological System Development and Function	adhesion	adhesion of hematopoietic progenitor cells	0.0246	CXCR3	1
Hematological System Development and Function	differentiation	differentiation of naive helper T cells	0.00775	CD28	1
Hematological System Development and Function	differentiation	differentiation of TREG cells	0.0124	CD28	1
Hematological System Development and Function	differentiation	differentiation of effector helper T lymphocyte	0.0139	CD28	1
Hematological System Development and Function	differentiation	differentiation of memory T lymphocytes	0.0185	CD28	1
Hematological System Development and Function	differentiation	differentiation of induced regulatory T-lymphocyte	0.0261	CD28	1
Hematological System Development and Function	differentiation	differentiation of myeloid dendritic cells	0.0261	CAMK4	1
Hematological System Development and Function	function	function of TREG cells	0.017	CD28	1
Hematological System Development and Function	migration	migration of PBMC-derived antigen presenting cells	0.00311	CCL19	1
Hematological System Development and Function	migration	migration of cytotoxic T cells	0.00466	CXCR3	1
Hematological System Development and Function	migration	migration of lymphoblasts	0.00929	CD28	1
Hematological System Development and Function	migration	migration of plasmacytoid dendritic cells	0.0124	CCR7	1
Hematological System Development and Function	migration	migration of peripheral T lymphocyte	0.0154	CCL19	1
Hematological System Development and Function	activation	activation of tumor-infiltrating lymphocytes	0.00155	CD5	1
Hematological System Development and Function	activation	activation of basophils	0.00775	CD200	1
Hematological System Development and Function	activation	activation of PBMCs	0.0108	CD28	1
Hematological System Development and Function	activation	activation of CD4+ T-lymphocytes	0.0124	CAMK4	1
Hematological System Development and Function	activation	activation of naive T lymphocytes	0.0139	CD28	1
Hematological System Development and Function	homeostasis	homeostasis of naive T lymphocytes	0.00155	CCL19	1
Hematological System Development and Function	homeostasis	homeostasis of TREG cells	0.0124	CD28	1
Hematological System Development and Function	proliferation	proliferation of naive helper T cells	0.00311	CD28	1
Hematological System Development and Function	proliferation	proliferation of TREG cells	0.0185	CD28	1
Hematological System Development and Function	proliferation	proliferation of effector memory T lymphocytes	0.0185	CD28	1
Hematological System Development and Function	proliferation	proliferation of cytotoxic T cells	0.0216	CD83	1
Hematological System Development and Function	proliferation	proliferation of peripheral T lymphocyte	0.0231	CD28	1
Hematological System Development and Function	proliferation	proliferation of alpha-beta T lymphocytes	0.0261	CD28	1
Hematological System Development and Function	development	development of naive T lymphocytes	0.00621	CD28	1
Hematological System Development and Function	development	development of TREG cells	0.0154	CD28	1
Hematological System Development and Function	abnormal morphology	abnormal morphology of CD8-positive alpha-beta intraepithelial T-cell	0.00929	ABCB1	1
Hematological System Development and Function	abnormal morphology	abnormal morphology of double-positive thymocyte	0.0139	CD5L	1
Hematological System Development and Function	chemotaxis	chemotaxis of naive T lymphocytes	0.00621	CCL19	1
Hematological System Development and Function	chemotaxis	chemotaxis of hematopoietic progenitor cells	0.0108	CXCR3	1
Hematological System Development and Function	chemotaxis	chemotaxis of thymocytes	0.0139	CCL19	1
Hematological System Development and Function	chemotaxis	chemotaxis of memory T lymphocytes	0.0185	CCL19	1
Hematological System Development and Function	binding	binding of dendritic cells	0.0139	CD83	1
Hematological System Development and Function	binding	binding of eosinophils	0.017	ITGAD	1
Hematological System Development and Function	recruitment	recruitment of natural killer cells	0.0185	CXCR3	1
Hematological System Development and Function	co-stimulation	co-stimulation of naive T lymphocytes	0.00155	CD28	1
Hematological System Development and Function	transmigration	transmigration of bone marrow-derived dendritic cells	0.00311	CCR7	1
Hematological System Development and Function	transmigration	transmigration of hematopoietic progenitor cells	0.00621	CD28	1
Hematological System Development and Function	accumulation	accumulation of microglia	0.00466	CD200	1
Hematological System Development and Function	accumulation	delay in accumulation of T lymphocytes	0.00466	CXCR3	1
Hematological System Development and Function	generation	generation of Th1 cells	0.00775	CD28	1
Hematological System Development and Function	generation	generation of induced regulatory T-lymphocyte	0.00929	CD28	1
Hematological System Development and Function	generation	generation of naive T lymphocytes	0.00929	CD28	1
Hematological System Development and Function	generation	generation of follicular T helper cells	0.0124	CD28	1
Hematological System Development and Function	generation	generation of thymocytes	0.0154	CD5	1
Hematological System Development and Function	generation	generation of Th17 cells	0.0261	CD5	1
Hematological System Development and Function	transendothelial migration	transendothelial migration of T lymphocytes	0.02	CD28	1
Hematological System Development and Function	response	response of memory T lymphocytes	0.00466	CD28	1
Hematological System Development and Function	response	response of cytotoxic T cells	0.00929	CD200R1	1
Hematological System Development and Function	response	response of natural killer cells	0.0246	CD28	1
Hematological System Development and Function	expansion	expansion of naive T lymphocytes	0.00929	CD28	1
Hematological System Development and Function	expansion	expansion of memory T lymphocytes	0.0185	CD28	1
Hematological System Development and Function	expansion	expansion of regulatory T lymphocytes	0.0261	CD28	1
Hematological System Development and Function	infiltration	infiltration by dendritic cells	0.0231	CCL19	1
Hematological System Development and Function	cooperation	cooperation of B lymphocytes	0.00155	CD28	1
Hematological System Development and Function	cooperation	cooperation of T lymphocytes	0.00155	CD28	1
Hematological System Development and Function	chemoattraction	chemoattraction of Langerhans cells	0.00311	CCL19	1
Hematological System Development and Function	TH1 immune response	TH1 immune response of naive T lymphocytes	0.00466	CD28	1
Hematological System Development and Function	aggregation	aggregation of hematopoietic progenitor cells	0.00466	CXCR3	1
Hematological System Development and Function	sequestration	sequestration of T lymphocytes	0.00466	CCR7	1
Hematological System Development and Function	attraction	attraction of thymocytes	0.00621	CCL19	1
Hematological System Development and Function	emigration	emigration of lymphocytes	0.00621	CCR7	1
Hematological System Development and Function	production	production of Th2 cells	0.00621	CD28	1
Hematological System Development and Function	egression	egression of T lymphocytes	0.00929	CCR7	1
Hematological System Development and Function	cell spreading	cell spreading of T lymphocytes	0.0108	CD28	1
Hematological System Development and Function	effector phase	effector phase of T lymphocytes	0.0108	CD28	1
Hematological System Development and Function	localization	localization of T lymphocytes	0.0108	CD28	1
Hematological System Development and Function	priming	priming of cytotoxic T cells	0.0139	CD28	1
Hematological System Development and Function	cell division	cell division of T lymphocytes	0.017	CD28	1
Hematological System Development and Function	compartmentalization	compartmentalization of leukocytes	0.0231	CXCR3	1
Hematological System Development and Function	signaling	signaling of T lymphocytes	0.0231	CD28	1
Hematological System Development and Function	trafficking	trafficking of T lymphocytes	0.0231	CCR7	1
Cellular Growth and Proliferation	proliferation	proliferation of naive helper T cells	0.00311	CD28	1
Cellular Growth and Proliferation	proliferation	proliferation of cerebellar granule cell	0.00621	CAMK4	1
Cellular Growth and Proliferation	proliferation	proliferation of TREG cells	0.0185	CD28	1
Cellular Growth and Proliferation	proliferation	proliferation of effector memory T lymphocytes	0.0185	CD28	1
Cellular Growth and Proliferation	proliferation	proliferation of cytotoxic T cells	0.0216	CD83	1
Cellular Growth and Proliferation	proliferation	proliferation of peripheral T lymphocyte	0.0231	CD28	1
Cellular Growth and Proliferation	proliferation	proliferation of alpha-beta T lymphocytes	0.0261	CD28	1
Cellular Growth and Proliferation	proliferation	proliferation of multilineage progenitor cells	0.0261	CCL19	1
Cellular Growth and Proliferation	co-stimulation	co-stimulation of naive T lymphocytes	0.00155	CD28	1
Cellular Growth and Proliferation	generation	generation of Th1 cells	0.00775	CD28	1
Cellular Growth and Proliferation	generation	generation of induced regulatory T-lymphocyte	0.00929	CD28	1
Cellular Growth and Proliferation	generation	generation of naive T lymphocytes	0.00929	CD28	1
Cellular Growth and Proliferation	generation	generation of follicular T helper cells	0.0124	CD28	1
Cellular Growth and Proliferation	generation	generation of thymocytes	0.0154	CD5	1
Cellular Growth and Proliferation	generation	generation of Th17 cells	0.0261	CD5	1
Cellular Growth and Proliferation	expansion	expansion of naive T lymphocytes	0.00929	CD28	1
Cellular Growth and Proliferation	expansion	expansion of memory T lymphocytes	0.0185	CD28	1
Cellular Growth and Proliferation	expansion	expansion of regulatory T lymphocytes	0.0261	CD28	1
Cellular Growth and Proliferation	production	production of Th2 cells	0.00621	CD28	1
Cell Death and Survival	cell death	cell death of naive T lymphocytes	0.0231	CCL19	1
Cell Death and Survival	apoptosis	apoptosis of outer photoreceptor cells	0.00155	CD200	1
Cell Death and Survival	apoptosis	apoptosis of memory T lymphocytes	0.0108	CCL19	1
Cell Death and Survival	apoptosis	apoptosis of dorsal root ganglion cells	0.017	FAM134B	1
Cell Death and Survival	apoptosis	apoptosis of bone marrow-derived macrophages	0.0185	CD5L	1
Cell Death and Survival	cell viability	cell viability of embryonic stem cell lines	0.0124	NR4A2	1
Cell Death and Survival	activation-induced cell death	activation-induced cell death of tumor-infiltrating lymphocytes	0.00155	CD5	1
Cell Death and Survival	activation-induced cell death	activation-induced cell death of CD4+ T-lymphocytes	0.00929	CD5	1
Cell Death and Survival	loss	loss of TREG cells	0.00155	CD28	1
Cell Death and Survival	loss	loss of amacrine cells	0.00155	NR4A2	1
Cell Death and Survival	anoikis	anoikis of cancer cells	0.00311	NR4A2	1
Cell Death and Survival	cytotoxicity	cytotoxicity of tumor-infiltrating lymphocytes	0.00311	CD5	1
Cell Death and Survival	fragmentation	delay in fragmentation of DNA	0.00466	ABCB1	1
Cell Death and Survival	killing	killing of Salmonella enterica subsp. enterica serovar Typhimurium	0.00775	SLAMF1	1
Cell Death and Survival	killing	killing of macrophages	0.02	SLAMF1	1
Cell Death and Survival	degeneration	degeneration of dopaminergic neurons	0.0216	NR4A2	1
Cell-To-Cell Signaling and Interaction	adhesion	adhesion of lymphoblastoid cell lines	0.00466	CD28	1
Cell-To-Cell Signaling and Interaction	adhesion	adhesion of peripheral T lymphocyte	0.00466	CCL19	1
Cell-To-Cell Signaling and Interaction	adhesion	adhesion of memory T lymphocytes	0.00929	CCL19	1
Cell-To-Cell Signaling and Interaction	adhesion	adhesion of gonadal cell lines	0.0216	CD28	1
Cell-To-Cell Signaling and Interaction	adhesion	adhesion of hematopoietic progenitor cells	0.0246	CXCR3	1
Cell-To-Cell Signaling and Interaction	activation	activation of tumor-infiltrating lymphocytes	0.00155	CD5	1
Cell-To-Cell Signaling and Interaction	activation	activation of basophils	0.00775	CD200	1
Cell-To-Cell Signaling and Interaction	activation	activation of PBMCs	0.0108	CD28	1
Cell-To-Cell Signaling and Interaction	activation	activation of CD4+ T-lymphocytes	0.0124	CAMK4	1
Cell-To-Cell Signaling and Interaction	activation	activation of naive T lymphocytes	0.0139	CD28	1
Cell-To-Cell Signaling and Interaction	activation	activation of fibroblast cell lines	0.0185	CD28	1
Cell-To-Cell Signaling and Interaction	binding	binding of dendritic cells	0.0139	CD83	1
Cell-To-Cell Signaling and Interaction	binding	binding of eosinophils	0.017	ITGAD	1
Cell-To-Cell Signaling and Interaction	recruitment	recruitment of lymphoid cells	0.00311	CCL19	1
Cell-To-Cell Signaling and Interaction	recruitment	recruitment of natural killer cells	0.0185	CXCR3	1
Cell-To-Cell Signaling and Interaction	co-stimulation	co-stimulation of naive T lymphocytes	0.00155	CD28	1
Cell-To-Cell Signaling and Interaction	response	response of memory T lymphocytes	0.00466	CD28	1
Cell-To-Cell Signaling and Interaction	response	response of cytotoxic T cells	0.00929	CD200R1	1
Cell-To-Cell Signaling and Interaction	response	response of natural killer cells	0.0246	CD28	1
Cell-To-Cell Signaling and Interaction	long-term potentiation	long-term potentiation of CA1 neuron	0.0246	CAMK4	1
Cell-To-Cell Signaling and Interaction	immune response	immune response of B lymphocytes	0.0216	CD28	1
Cell-To-Cell Signaling and Interaction	antiviral response	delay in antiviral response of cytotoxic T cells	0.00155	CCR7	1
Cell-To-Cell Signaling and Interaction	cooperation	cooperation of T lymphocytes	0.00155	CD28	1
Cell-To-Cell Signaling and Interaction	chemoattraction	chemoattraction of Langerhans cells	0.00311	CCL19	1
Cell-To-Cell Signaling and Interaction	TH1 immune response	TH1 immune response of naive T lymphocytes	0.00466	CD28	1
Cell-To-Cell Signaling and Interaction	sequestration	sequestration of T lymphocytes	0.00466	CCR7	1
Cell-To-Cell Signaling and Interaction	attraction	attraction of thymocytes	0.00621	CCL19	1
Cell-To-Cell Signaling and Interaction	effector phase	effector phase of T lymphocytes	0.0108	CD28	1
Cell-To-Cell Signaling and Interaction	long term depression	long term depression of Purkinje cells	0.0124	CAMK4	1
Cell-To-Cell Signaling and Interaction	priming	priming of cytotoxic T cells	0.0139	CD28	1
Cell-To-Cell Signaling and Interaction	abnormal quantity	abnormal quantity of dopamine	0.0231	NR4A2	1
Cell-To-Cell Signaling and Interaction	signaling	signaling of T lymphocytes	0.0231	CD28	1
Cell-To-Cell Signaling and Interaction	synthesis	synthesis of dopamine	0.0261	NR4A2	1
Hematopoiesis	differentiation	differentiation of naive helper T cells	0.00775	CD28	1
Hematopoiesis	differentiation	differentiation of TREG cells	0.0124	CD28	1
Hematopoiesis	differentiation	differentiation of effector helper T lymphocyte	0.0139	CD28	1
Hematopoiesis	differentiation	differentiation of memory T lymphocytes	0.0185	CD28	1
Hematopoiesis	differentiation	differentiation of induced regulatory T-lymphocyte	0.0261	CD28	1
Hematopoiesis	differentiation	differentiation of myeloid dendritic cells	0.0261	CAMK4	1
Immune Cell Trafficking	cell spreading	cell spreading of T lymphocytes	0.0108	CD28	1
Immune Cell Trafficking	localization	localization of T lymphocytes	0.0108	CD28	1
Hematological Disease	hyperplasia	hyperplasia of helper T lymphocytes	0.00775	CD28	1
Hematological Disease	autoimmune hemolytic anemia	autoimmune hemolytic anemia	0.02	CD28	1
Hematological Disease	mucosa-associated lymphoid tissue lymphoma	mucosa-associated lymphoid tissue lymphoma	0.0216	CCR7	1
Cell Cycle	cell cycle progression	entry into cell cycle progression of naive T lymphocytes	0.00311	CD28	1
Cell Cycle	cell cycle progression	arrest in cell cycle progression of neuronal hybrid cells	0.00466	NR4A2	1
Cell Cycle	cell cycle progression	arrest in cell cycle progression of T lymphocytes	0.0185	CD28	1
Cell Cycle	late S/G2/M phase	arrest in late S/G2/M phase of hematopoietic progenitor cells	0.00155	PRDM16	1
Cell Cycle	late S/G2/M phase	arrest in late S/G2/M phase of multipotential hemopoietic progenitor cells	0.00155	PRDM16	1
Cell Cycle	sub-G1 phase	arrest in sub-G1 phase of T lymphocytes	0.00311	CD28	1
Cell Cycle	G1/S phase transition	G1/S phase transition of T lymphocytes	0.00621	CD28	1
Cell Cycle	G1 phase	arrest in G1 phase of T lymphocytes	0.00775	CD28	1
Cell Cycle	effector phase	effector phase of T lymphocytes	0.0108	CD28	1
Cell Cycle	cell division	cell division of T lymphocytes	0.017	CD28	1
